# Supplementary material for: Cryptococcus neoformans adapts to host CO2 concentrations via metabolic and stress-response remodeling
Source: PLoS Biol. 2026 May 5;24(5):e3003561. doi: 10.1371/journal.pbio.3003561 (PMC13160432; doi:10.1371/journal.pbio.3003561)
Supplement: S1 Table — (XLSX) [file pbio.3003561.s002.xlsx]

## Sheet: Legend
Column Titles "Altered CO2 fitness strains"
A:	Plate Number is plate number as provided by Fungal Genetic Stock Center
B:	Well is the well in the plate provided by Fungal Genetics Stock Center
C:	ORF indicates systematic CNAG number for the ORF.
D-F:	The competitive fitness index for each of three replicates with fitness in 5%CO2 divided by ambient fitness.
G:	Mean of the three replicates
H:	Student's t-test comparing the mutant to WT
I:	Gene name or name of closest Saccharomyces cerevisiae ortholog
J:	Annotation based on data from FungiDB
Column Titles "All Strains Screened"
A:	Plate Number is plate number as provided by Fungal Genetic Stock Center
B:	Well is the well in the plate provided by Fungal Genetics Stock Center
C:	ORF indicates systematic CNAG number for the ORF.
D-F:	The competitive fitness index for each of three replicates with fitness in 5%CO2 divided by ambient fitness.
G:	Mean of the three replicates
H:	Z-score calcuated from all strains screened
I:	Student's t-test comparing the mutant to WT

## Sheet: Altered CO2 fitness strains
Plate Number	Well	ORF	Replicate 1	Replicate 2	Replicate 3	Average	t-test	Gene Name or Symbol	Annotation
40	D5	CNAG_07534	0.04	0.0652174	0.100592	0.068603	0.000355789	TRS130	Trafficking protein particle complex II-specific subunit 130
21	E5	CNAG_00467	0.0636943	0.12605	0.0623229	0.0840225	0.000526086	DAP1 (C. albicans)	heme binding domain
19	A7	CNAG_00361	0.111111	0.0291262	0.126667	0.088968	0.00110113	RVS167	hypothetical protein
36	G2	CNAG_05788	0.0552147	0.118421	0.106383	0.0933396	0.000456424	VMA10	V-type ATPase, G subunit
36	G4	CNAG_05791	0.0914286	0.0744681	0.125	0.0969656	0.00027023	ZDS3	zds-like protein
36	G5	CNAG_05794	0.128834	0.062069	0.1	0.0969678	0.000458032	MOB2	CBK1 kinase activator protein MOB2
34	H3	CNAG_00713	0.0666667	0.175439	0.0830671	0.108391	0.00143879	VMA13	V-type H -transporting ATPase 54 kDa subunit
35	A2	CNAG_00781	0.092437	0.168478	0.0847458	0.11522	0.000910863	LSM3	U6 snRNA-associated Sm-like protein LSm3
18	A10	CNAG_00647	0.128483	0.114724	0.11828	0.120496	2.19797e-05	RAV1	RAVE complex, assembly V-ATPase holoenzyme.
19	B2	CNAG_00405	0.106383	0.06	0.203704	0.123362	0.00232496	KIC1	ste/ste20/ysk protein kinase
43	F3	CNAG_01875	0.00925926	0.277778	0.0913978	0.126145	0.00816267	RAV2	in RAVE complex
3	G4	CNAG_03670	0.131841	0.100088	0.149596	0.127175	0.000275141	IRE1	IRE protein kinase
45	D11	CNAG_03436	0.111538	0.125604	0.149123	0.128755	0.000158312	ALT1	Alanine transaminase, alanine transaminase, variant
43	A12	CNAG_04716	0.0914286	0.180952	0.117188	0.129856	0.000933775		KH domain-containing protein
28	C6	CNAG_03174	0.172619	0.143713	0.0744681	0.130267	0.00111916	LYS5	4'-phosphopantetheinyl transferase, in volved in lysine biosynthesis
24	A4	CNAG_01649	0.138075	0.118812	0.136364	0.131084	5.01846e-05	TRS85	hypothetical protein
13	F11	CNAG_05074	0.0738956	0.200128	0.12094	0.131654	0.0017943	PLD containing motif	hypothetical protein
44	G7	CNAG_02095	0.0685714	0.144578	0.199095	0.137415	0.00191976		cyclin
47	F4	CNAG_05898	0.144578	0.092437	0.18125	0.139422	0.000895319	MET8	precorrin-2 dehydrogenase/sirohydrochlorin ferrochelatase, required for sulfate assimilation and methionine
21	G5	CNAG_00734	0.0983607	0.179688	0.144737	0.140928	0.000750907	URA4	dihydroorotase, homodimeric type, variant, dihydroorotase, homodimeric type
45	B3	CNAG_03065	0.146667	0.143564	0.13913	0.14312	6.51298e-06	ERV14	ER-derived vesicles protein ERV14
34	H2	CNAG_00697	0.126638	0.219512	0.0883191	0.144823	0.00206785	UGE1	UDP-glucose 4-epimerase
19	F4	CNAG_03234	0.144213	0.108911	0.182346	0.145157	0.000614708		cell wall surface anchor protein, cell wall surface anchor protein, variant
39	G3	CNAG_06997	0.196721	0.158879	0.0805861	0.145395	0.00159731	DUS3	tRNA-dihydrouridine synthase 3
3	D1	CNAG_07554	0.12842	0.14336	0.16891	0.146897	0.000191961	CAP10	capsular associated protein
45	D7	CNAG_03301	0.146465	0.112583	0.184211	0.147753	0.000588691	TIM13	mitochondrial import inner membrane translocase subunit TIM13
45	A4	CNAG_02793	0.0978261	0.245192	0.112903	0.151974	0.00303331	BNA4	kynurenine 3-monooxygenase
45	A9	CNAG_02868	0.0918728	0.19697	0.174699	0.154514	0.00142704	BNA2	tryptophan 2,3-dioxygenase
47	A9	CNAG_05248	0.246988	0.135266	0.1	0.160751	0.00277518	APL1	clathrin binding protein, part of AP-2 complex
15	G1	CNAG_00888	0.165539	0.17324	0.14386	0.16088	0.000109852	CNB1	calcineurin subunit B
47	D11	CNAG_05688	0.131148	0.176	0.176471	0.161206	0.000320915	VMA7	V-type ATPase, F subunit
44	D1	CNAG_00715	0.0846561	0.133641	0.268293	0.162196	0.00426659		hypothetical protein
45	F12	CNAG_03932	0.148	0.254777	0.0863636	0.163047	0.00343719	RAD17	cell cycle checkpoint protein
46	E12	CNAG_04796	0.0379747	0.220779	0.233083	0.163946	0.00564547	CNA1	calcineurin a catalytic subunit
13	D5	CNAG_00293	0.255853	0.126819	0.138759	0.17381	0.00247344	RAS1	Ras-like protein
19	B11	CNAG_02795	0.183673	0.145631	0.19685	0.175385	0.000346579	ADE8	Phosphoribosylglycinamide formyltransferase, de novo purine biosynthesis
42	D10	CNAG_06092	0.121212	0.303125	0.129412	0.184583	0.00525033	CLN1	cyclin
15	G10	CNAG_02780	0.16517	0.253869	0.14813	0.189056	0.00162969	BNA5	Kynureninase
2	E8	CNAG_06096	0.29932	0.13869	0.133002	0.190337	0.00450295	YHM2	citrate export from mitochondria; net export of NADPH reducing equivalents
14	F4	CNAG_03362	0.221727	0.14743	0.219226	0.196127	0.000916998		hypothetical protein
45	D12	CNAG_03033	0.116959	0.293194	0.179825	0.196659	0.00409502		hypothetical protein
5	E8	CNAG_03765	0.16	0.31	0.12	0.196667	0.00514248	TPS2	trehalose-phosphatase
36	A8	CNAG_05503	0.0755814	0.383333	0.143939	0.200951	0.0133616		LIM domain-containing protein
35	F12	CNAG_05162	0.0764331	0.196078	0.333333	0.201948	0.00853837	LDB16	V-type proton ATPase subunit E
42	E6	CNAG_01232	0.127273	0.166879	0.318328	0.20416	0.00530873	PMC1	calcium-translocating P-type ATPase, PMCA-type
16	H10	CNAG_04678	0.213689	0.146825	0.276018	0.212178	0.00223439	YPK1	AGC/AKT protein kinase
4	G3	CNAG_00137	0.206304	0.190159	0.245872	0.214111	0.000443178		hypothetical protein
20	F4	CNAG_00151	0.0517241	0.0961538	0.495327	0.214402	0.0307556	URN1
3	E12	CNAG_05159	0.269002	0.171457	0.205667	0.215376	0.00132361		hypothetical protein
34	A4	CNAG_07873	0.247423	0.257732	0.14876	0.217972	0.00196683	CSH1	MIPC synthase
2	B7	CNAG_02801	0.20272	0.171633	0.282511	0.218954	0.00178265	TRX1	thioredoxin, variant
16	D8	CNAG_03567	0.363636	0.185185	0.109677	0.2195	0.00917797	CBK1	RAM signaling network protein kinase, putative
33	H4	CNAG_00560	0.177419	0.393103	0.0978261	0.222783	0.0126361	VMA4	V-type H -transporting ATPase subunit E
46	E3	CNAG_04693	0.238372	0.100313	0.333333	0.224006	0.00751442	SIN1	target of rapamycin complex 2 subunit
3	A8	CNAG_05725	0.257544	0.141424	0.291522	0.230164	0.00346608	ILV5	ketol-acid reductoisomerase, mitochondrial, branched chain biosynthesis, required for mito dna
3	C1	CNAG_05292	0.215587	0.210945	0.268591	0.231708	0.000578711	TPS1	alpha,alpha-trehalose-phosphate synthase (UDP- forming)
7	G12	CNAG_06230	0.1	0.34	0.26	0.233333	0.00836272	DRP1	Putative transporter
23	D1	CNAG_01415	0.159218	0.125	0.42268	0.235633	0.0148024		cytoplasmic protein
46	H5	CNAG_05070	0.129032	0.236486	0.341463	0.235661	0.00637578	MET5	sulfite reductase (NADPH) hemoprotein, beta- component
3	H2	CNAG_01126	0.275735	0.235688	0.238724	0.250049	0.000294512	SEC7	guanine nucleotide exchange protein for ADP- robosylation factor
15	B10	CNAG_05583	0.242995	0.299687	0.216597	0.253093	0.00107525	GCS1	ceramide glucosyltransferase
6	A5	CNAG_03168	0.17	0.34	0.25	0.253333	0.00429692	MET10	sulfite reductase (NADPH) flavoprotein alpha- component
45	C2	CNAG_01537	0.202934	0.102088	0.472222	0.259081	0.0215175	VAD1	ATP-dependent RNA helicase VAD1
19	C6	CNAG_02891	0.242268	0.207283	0.328729	0.259427	0.00236683		endoplasmic reticulum protein
15	H7	CNAG_06716	0.23598	0.247992	0.298469	0.260814	0.000670099	MUD1	mRNA splicing
8	G10	CNAG_00236	0.412264	0.172252	0.202746	0.26242	0.0102991	HEM1	8-Amino-7-oxononanoate synthase
34	F12	CNAG_00650	0.233333	0.317757	0.23622	0.262437	0.00140471	LAM6	ER-PM sterol transport
38	C7	CNAG_06376	0.170213	0.118182	0.5	0.262798	0.0253036	PEP5	vacuolar membrane protein
33	E9	CNAG_01647	0.386364	0.202381	0.205882	0.264876	0.00676058	SEC66	translocation protein SEC66
47	D2	CNAG_05604	0.259786	0.192308	0.347826	0.26664	0.00374821		hypothetical protein
15	G9	CNAG_02779	0.310088	0.292381	0.200092	0.26752	0.0021602	BNA6	nicotinate-nucleotide diphosphorylase (carboxylating)
40	E3	CNAG_07562	0.269767	0.184713	0.395755	0.283412	0.00723925		hypothetical protein
17	D2	CNAG_07636	0.185714	0.46087	0.228571	0.291718	0.0142531	CSR2	protoplast regeneration and killer toxin resistance protein
27	C12	CNAG_02853	0.246231	0.394366	0.236559	0.292385	0.0051678	ADE4	amidophosphoribosyltransferase
46	G12	CNAG_05028	0.292994	0.284091	0.324324	0.30047	0.000304079	CYS4	Cysteine synthase
6	G2	CNAG_00565	0.24	0.39	0.28	0.303333	0.0041181	VPS1	dynamin GTPase
35	B9	CNAG_04290	0.0714286	0.480769	0.381818	0.311339	0.0305973		hypothetical protein
30	A11	CNAG_03821	0.265152	0.147619	0.523256	0.312009	0.0250297	VPS34	phosphatidylinositol 3-kinase
32	A3	CNAG_04647	0.187943	0.546828	0.203704	0.312825	0.0278276	GSH2	Glutathione synthetase
8	D5	CNAG_04283	0.486486	0.225971	0.228939	0.313799	0.015468		Integral membrane protein
9	A7	CNAG_05817	0.271224	0.412761	0.267219	0.317068	0.00487542	GMT1	GDP-mannose transporter 1
46	H3	CNAG_05060	0.3025	0.311377	0.345763	0.31988	0.000376052	SYM1	hypothetical protein
44	E9	CNAG_01294	0.190955	0.480769	0.291971	0.321232	0.0152983	IPK1	inositol-pentakisphosphate 2-kinase, variant, inositol-pentakisphosphate 2-kinase
45	C5	CNAG_01579	0.236406	0.41446	0.319062	0.323309	0.00572982	IML1	vacuolar membrane-associated protein IML1
11	A8	CNAG_01722	0.307502	0.372807	0.297153	0.325821	0.00123168	VPS13	vacuolar protein sorting-associated protein vps13
45	F7	CNAG_03850	0.323077	0.44	0.217391	0.326823	0.00899747	SPT7	transcriptional activator spt7
43	A4	CNAG_07318	0.294218	0.39819	0.288136	0.326848	0.00280304	APL4	AP-1 complex subunit gamma-1
44	D11	CNAG_01038	0.203431	0.345912	0.440217	0.329854	0.0103833		hypothetical protein
9	C9	CNAG_02270	0.320127	0.502468	0.167947	0.330181	0.0202116	MET2	homoserine O-acetyltransferase
37	B3	CNAG_05926	0.236842	0.364865	0.391304	0.331004	0.00504442	LEA1	U2 small nuclear ribonucleoprotein A'
13	B8	CNAG_02885	0.17284	0.269041	0.553953	0.331945	0.0281064	CAP64	capsular associated protein
24	C2	CNAG_01740	0.47619	0.259615	0.264706	0.333504	0.0112695	CDC12	septin
15	A7	CNAG_00600	0.437006	0.226423	0.340568	0.334666	0.00826413	CAP60	capsular associated protein
31	A12	CNAG_04191	0.41994	0.195652	0.412698	0.342763	0.0123045	CEX1	SCYL protein kinase
33	H7	CNAG_00570	0.215936	0.471622	0.367442	0.351667	0.0128567	PKR1	cAMP-dependent protein kinase regulator
45	F3	CNAG_03811	0.413554	0.213793	0.468909	0.365419	0.0145817	IRK5	AGC/YANK protein kinase
6	H4	CNAG_04215	0.28	0.45	0.38	0.37	0.00607504	MET3	sulfate adenylyltransferase
47	B1	CNAG_05270	0.390698	0.38565	0.344086	0.373478	0.000555151	PUS7	tRNA pseudouridine13 synthase
29	F7	CNAG_03652	0.204188	0.623711	0.292899	0.3736	0.0391083		dynactin 6
24	E7	CNAG_01870	0.267845	0.452931	0.400264	0.37368	0.00763925	CIR1	electron transfer flavoprotein beta subunit
42	H8	CNAG_01507	0.516779	0.294915	0.313653	0.375116	0.0126782	CGI121	KEOPS complex
27	G11	CNAG_03020	0.363636	0.407216	0.357143	0.375999	0.000634136		hypothetical protein
1	H11	CNAG_06134	0.347271	0.392217	0.389523	0.376337	0.000544113	HXL1	Hac1 ortholog, involved in UPR
27	F4	CNAG_02974	0.348571	0.277778	0.505618	0.377322	0.0114891	POR2	putative mitochondrial porin
46	E8	CNAG_04763	0.111111	0.53125	0.5	0.380787	0.0444768	PMT2	dolichyl-phosphate-mannose-protein mannosyltransferase
13	H9	CNAG_00458	0.441176	0.22815	0.48351	0.384279	0.0160725		hypothetical protein, hypothetical protein, variant
10	F6	CNAG_03370	0.365679	0.503564	0.285184	0.384809	0.0105725	FRQ1	calcium-binding protein, regulates PIK1
20	A1	CNAG_05422	0.425087	0.313801	0.41673	0.385206	0.00337068	LIV11	virulence related protein of unknown function
39	B8	CNAG_06754	0.35026	0.451977	0.374741	0.392326	0.00253457	CTR9	Transcription elongation, Paf1 complex component
20	B3	CNAG_00556	0.213523	0.441509	0.530713	0.395248	0.0235302	CCK1	Casein kinase I
47	E7	CNAG_05789	0.503311	0.385185	0.307692	0.39873	0.00882919	ACL4	ribosomal protein chaperaone
42	G11	CNAG_07348	0.372881	0.476786	0.349241	0.399636	0.0042306	CAB3	phosphopantothenoylcysteine decarboxylase, CoA biosynthesis
43	C4	CNAG_04221	0.45302	0.480469	0.292419	0.408636	0.00969218	FBP26	6-phosphofructo-2-kinase/fructose-2, 6- bisphosphatase
19	A6	CNAG_06402	0.322368	0.655738	0.288235	0.422114	0.0387725	SEM1	26S proteasome complex subunit DSS1
7	H1	CNAG_07317	0.38	0.42	0.47	0.423333	0.00203195	INP5202	hypothetical protein, variant
43	B12	CNAG_04121	0.352436	0.641791	0.302211	0.432146	0.0330167		hypothetical protein, hypothetical protein, variant
26	D4	CNAG_02490	0.323529	0.642857	0.372549	0.446312	0.0306827	MRE11	DNA repair protein MRE11
32	C1	CNAG_04738	0.704833	0.342105	0.298755	0.448565	0.0504215	SAC6	actoin binding protein, phosphorylated b Cdc28
45	A12	CNAG_03028	0.580046	0.476378	0.304636	0.453687	0.0209337		hypothetical protein
30	G7	CNAG_04048	0.39916	0.392405	0.576642	0.456069	0.012075	ARP4	actin related protein, chromatin remodeling
23	F8	CNAG_01536	0.490196		0.431034	0.460615	0.0348784	MYO1	myosin heavy chain
13	E5	CNAG_02789	0.43147	0.457944	0.493889	0.461101	0.00112466	NPR2	nitrogen permease regulator 2, involved in TOR
48	E2	CNAG_07315	0.576455	0.495717	0.331031	0.467735	0.0179151	LIV6	T-cell immuno-modulatory protein homolog
28	G2	CNAG_03373	0.561881	0.483616	0.360795	0.468764	0.0119189		hypothetical protein
24	G5	CNAG_01941	0.474161	0.428793	0.506609	0.469854	0.00180704	SMI1	glucan synthesis regulatory protein
25	E8	CNAG_02232	0.581839	0.494662	0.336957	0.471152	0.0178711	PAF1	Paf1 complex, transcriptional elaongation
28	E1	CNAG_03269	0.392927	0.596369	0.42629	0.471862	0.0139301	ALD4	Aldehyde dehydrogenase
45	F2	CNAG_03789	0.616192	0.453682	0.358407	0.476094	0.0200157	MRT4	mRNA turnover protein 4
14	F5	CNAG_01093	0.319937	0.56841	0.552451	0.480266	0.0230471		hypothetical protein
45	G4	CNAG_03968	0.598575	0.265861	0.58042	0.481618	0.040774	PAB2	polyadenylate-binding protein 2
42	G2	CNAG_04281	0.410596	0.54188	0.497143	0.483206	0.00551374		hypothetical protein
36	B10	CNAG_05573	0.408669	0.428169	0.618538	0.485125	0.0164881	COX17	cytochrome c oxidase assembly protein subunit 17
28	G6	CNAG_03380	0.448505	0.50365	0.517418	0.489858	0.00169908		hypothetical protein
28	E11	CNAG_03298	0.508504	0.474404	0.490753	0.491221	0.000374346	TIM11	hypothetical protein
45	D1	CNAG_01716	0.686767	0.361413	0.425806	0.491329	0.036178		hypothetical protein
37	H12	CNAG_06300	0.467153	0.659933	0.375598	0.500895	0.0270495	GSH1	glutamate-cysteine ligase catalytic subunit, glutamate-cysteine ligase catalytic subunit, variant
41	F2	CNAG_06241	0.590971	0.487705	0.424658	0.501111	0.00931009	CFO1	acidic laccase
24	G10	CNAG_01958	0.470763	0.525497	0.51277	0.50301	0.00110531		HET-C2 protein
33	D4	CNAG_00077	0.439246	0.574511	0.5	0.504585	0.006176	SUL1	High affinity sulfate permease SuIP anion transport family
23	H3	CNAG_01591	0.535433	0.373638	0.631681	0.513584	0.0231289		hypothetical protein
33	A1	CNAG_05228	0.546017	0.579914	0.420133	0.515355	0.00990927	LCP5	involved with maturation of 18S ribosome
46	D12	CNAG_04676	0.35316	0.58194	0.611111	0.515404	0.0271757	PFK1	6-phosphofructokinase
22	C11	CNAG_01020	0.570006	0.490441	0.496154	0.518867	0.00282407		hypothetical protein
14	D7	CNAG_07929	0.624501	0.44404	0.489183	0.519241	0.0124814
25	C11	CNAG_02153	0.373206	0.550239	0.663223	0.528889	0.0306273	TUP1	glucose repression regulatory protein TUP1
36	C7	CNAG_05613	0.491099	0.610108	0.501255	0.534154	0.00661932	DOP1	TGN transport
15	B6	CNAG_04450	0.530062	0.534679	0.538181	0.534307	2.54861e-05	CHD1	chromodomain-helicase-DNA-binding protein 1
3	D5	CNAG_04980	0.538043	0.513434	0.562065	0.537847	0.0009215	LSM1	degrades cytoplasmic mRNA; regulates transcription
43	F4	CNAG_01859	0.369172	0.702265	0.548135	0.539858	0.0410726		hypothetical protein
39	G2	CNAG_06971	0.645161	0.379085	0.601504	0.541917	0.0308562	MYO4	myosin class v heavy chain
4	G1	CNAG_03884	0.592725	0.555646	0.491843	0.546738	0.00419804		hypothetical protein
39	A4	CNAG_06675	0.511521	0.694118	0.444015	0.549885	0.0264559	VPS8	hypothetical protein
47	A11	CNAG_05267	0.607351	0.599895	0.442862	0.550036	0.01391		NADH dehydrogenase (ubiquinone) Fe-S protein 5
35	G10	CNAG_05395	0.626697	0.609326	0.426617	0.554213	0.0199921	VAM6	rab guanyl-nucleotide exchange factor
26	F3	CNAG_02575	0.695157	0.558989	0.413076	0.55574	0.032005	YPT7/VAM4	Rab small monomeric GTPase, homotypic fusion, vCLAMP
11	B4	CNAG_00413	0.554305	0.524075	0.592997	0.557125	0.00202226	OFD1	putative oxidoreductase
47	D4	CNAG_05606	0.494652	0.60893	0.574803	0.559462	0.00585887	PIF1	ATP-dependent DNA helicase PIF1
28	G3	CNAG_03375	0.507553	0.701377	0.473623	0.560851	0.0251178	LSC1	Succinyl-CoA synthetase alpha subunit
47	D6	CNAG_05612	0.471401	0.600294	0.617975	0.563224	0.0110012		hypothetical protein
45	B7	CNAG_03159	0.560847	0.498382	0.632794	0.564008	0.00784025	YAR1	chaperone, delivers pre-ribosomal subunits to nucleus
36	G8	CNAG_05804	0.577982	0.688581	0.434389	0.566984	0.0276844		nuclear pore complex protein Nup188
5	A11	CNAG_04992	0.7	0.62	0.39	0.57	0.043657		hypothetical protein
44	C12	CNAG_00665	0.555556	0.565625	0.627481	0.582887	0.00289342	PAT1	DNA topoisomerase 2-associated protein PAT1
43	G4	CNAG_04399	0.591503	0.467418	0.703863	0.587594	0.0263367	YBL036C	YggS family pyridoxal phosphate enzyme
42	H11	CNAG_06645	0.457516	0.614894	0.69395	0.588787	0.0273888	MTD1	methylenetetrahydrofolate dehydrogenase (NAD)
45	A8	CNAG_02833	0.436832	0.597027	0.737207	0.590355	0.0420612		NADH dehydrogenase (ubiquinone) 1 beta subcomplex 7
25	B10	CNAG_02113	0.606909	0.590759	0.577503	0.591724	0.000433412	APS1	clathrin assembly protein
0	B12	CNAG_06242	0.63	0.56	0.59	0.593333	0.00247666	CFT1	Cryptococcus ferric transporter 1
47	B6	CNAG_05339	0.663522	0.559087	0.558219	0.593609	0.00731809		hypothetical protein
44	E2	CNAG_01188	0.753226	0.476923	0.55511	0.595086	0.0388522	PEX19	interacts with myo2; peroxisomal membrane chaperone
17	A6	CNAG_07373	0.51	0.65	0.63	0.596667	0.0115448	URA2	Carbamoyl-phosphate synthase, large subunit
31	G10	CNAG_04531	0.645107	0.661836	0.49355	0.600164	0.017453		Enoyl-CoA hydratase
38	H11	CNAG_06663	0.610583	0.589189	0.610801	0.603524	0.000326693	QCR6	ubiquinol-cytochrome c reductase subunit 6
45	F11	CNAG_03906	0.759157	0.588201	0.47922	0.608859	0.040749		hypothetical protein
19	D6	CNAG_07311	0.494354	0.678571	0.654462	0.609129	0.0211807	BRE2	compass component bre2
43	H7	CNAG_03190	0.561743	0.610778	0.665988	0.612837	0.00599411	CCR4	CCR4-NOT transcription complex subunit
48	C9	CNAG_06775	0.503436	0.651537	0.702301	0.619092	0.0236608		hypothetical protein
19	H10	CNAG_02727	0.668114	0.568532	0.622773	0.619806	0.00568344	HOS4	similar to Avo2, Tor2 kinase component
21	E12	CNAG_00490	0.486318	0.739521	0.640777	0.622205	0.035995	POT1	acetyl-CoA acyltransferase, cleaves 3-ketoacyl-CoA into acetyl CoA
19	D1	CNAG_04432	0.546705	0.691309	0.674783	0.637599	0.0155303		hypothetical protein
20	A7	CNAG_05563	0.747083	0.621295	0.549745	0.639374	0.0246401	HOS2	histone deacetylase HOS2
43	A10	CNAG_06589	0.669456	0.65608	0.593636	0.639724	0.00417966		endoribonuclease L-PSP
17	E12	CNAG_02905	0.570039	0.709475	0.649928	0.643148	0.0125723	COA6	Cytochrome c oxidase assembly
18	C4	CNAG_03406	0.638252	0.764994	0.548387	0.650544	0.0308387	SPP101	compass component spp1
16	D12	CNAG_01172	0.573366	0.569966	0.811236	0.651522	0.0487157	PBX1	parallel beta-helix repeat protein
17	E10	CNAG_06647	0.715012	0.563014	0.681334	0.65312	0.0172004	CDC1	hypothetical protein
32	A2	CNAG_04636	0.557758	0.699515	0.73318	0.663484	0.0245748		metacaspase-1
1	G10	CNAG_04018	0.672921	0.786464	0.54272	0.667368	0.0420123		hypothetical protein
20	B4	CNAG_06552	0.600349	0.728389	0.677569	0.668769	0.0123945	SNF1	CAMK/CAMKL/AMPK protein kinase
19	B1	CNAG_01251	0.676336	0.72667	0.62029	0.674432	0.00878851	UFD4	E3 ubiquitin-protein ligase TRIP12
43	H3	CNAG_01258	0.581346	0.672684	0.771454	0.675161	0.0273889		hypothetical protein
17	F2	CNAG_06986	0.654313	0.707855	0.664773	0.675647	0.00254203	LPI8	Sugar transporter
34	C2	CNAG_06016	0.607914	0.671827	0.750871	0.67687	0.0159805	CAP6	alpha-1,3-mannosyltransferase
37	G11	CNAG_06224	0.664991	0.606075	0.764881	0.678649	0.0201756	MLN2	nuclear movement protein nudC
44	E12	CNAG_01376	0.670032	0.589124	0.795632	0.684929	0.0344884		stress response protein NST1, variant, stress response protein NST1
38	D12	CNAG_06451	0.672515	0.69727	0.689759	0.686515	0.000546014	EAF6	NuA4 acetyltransferase complex subunit
36	E8	CNAG_05721	0.719767	0.825535	0.522572	0.689292	0.027	MFE2	multifunctional beta-oxidation protein
36	E12	CNAG_05734	0.746039	0.630769	0.708052	0.694953	0.0121356	SLA2	cell wall organization and biogenesis-related protein, putative
44	H7	CNAG_02403	0.588714	0.7	0.810334	0.699683	0.0425085		NADH dehydrogenase (ubiquinone) 1 beta subcomplex 9
17	E5	CNAG_02326	0.659176	0.788804	0.652582	0.700187	0.0211883	VMA1	V-type proton ATPase catalytic subunit A
1	E7	CNAG_02435	0.623771	0.71329	0.765413	0.700825	0.018582	BWC2	white collar 2 protein
20	A6	CNAG_00440	0.634201	0.719985	0.754669	0.702951	0.0142188	SSN801	RNA polymerase II holoenzyme cyclin-like subunit
14	G7	CNAG_06806	0.70251	0.72816	0.678794	0.703155	0.00229794	ETF1alpha	electron transfer flavoprotein alpha subunit
44	F4	CNAG_01436	0.741434	0.70266	0.668029	0.704041	0.00509259	SIT4	serine/threonine-protein phosphatase 6 catalytic subunit
20	A8	CNAG_02115	0.776907	0.729228	0.621676	0.70927	0.0240398	NHP6B02	Non-histone chromosomal protein 6, putative
3	D2	CNAG_03013	0.724601	0.802439	0.601319	0.709453	0.038292	OPT1	OPT family small oligopeptide transporter
45	E7	CNAG_03641	0.741259	0.742779	0.649457	0.711165	0.0112215		translation initiation factor 3 subunit D
44	D10	CNAG_01024	0.679803	0.741259	0.712571	0.711211	0.00375809	SEC72	translocation protein SEC72
36	B7	CNAG_05565	0.641328	0.668888	0.831279	0.713832	0.0403079		hypothetical protein
36	E11	CNAG_05733	0.810591	0.610695	0.724294	0.715193	0.0389114	RMD8	cytoplasmic protein
15	G11	CNAG_04168	0.665588	0.695987	0.790873	0.717483	0.0173719		histone H1/5
33	A12	CNAG_05282	0.68624	0.673354	0.800119	0.719904	0.0200599	APT4	Aminophospholipid translocase, putative
4	C9	CNAG_00051	0.684497	0.687003	0.792082	0.721194	0.0157864	SNT1	putative set3c deacetylase complex subunit
19	C9	CNAG_02167	0.753257	0.685919	0.744146	0.727774	0.00594971	VPS27	vacuolar protein sorting-associated protein 27
46	D11	CNAG_04665	0.626519	0.816179	0.764173	0.735624	0.042878		hypothetical protein
19	B3	CNAG_00404	0.737687	0.709855	0.771304	0.739615	0.00462254		RING zinc finger protein
2	H5	CNAG_05181	0.649912	0.73664	0.833432	0.739995	0.0391346	BWC1	white collar 1 protein
16	F1	CNAG_03729	0.83704	0.764493	0.63722	0.746251	0.0490997	PEX5	peroxin-5, peroxin-5, variant
45	G5	CNAG_03980	0.760224	0.734723	0.752612	0.749187	0.000906857		hypothetical protein, variant, hypothetical protein
36	F4	CNAG_05747	0.66783	0.809614	0.778987	0.752144	0.0288987	VTA1	vacuolar protein sorting-associated protein VTA1, vacuolar protein sorting-associated protein VTA1, variant 2, vacuolar protein sorting-associated protein VTA1, variant 1
0	C6	CNAG_01983	0.79	0.68	0.79	0.753333	0.02139	RCV1	Protein required for cytokinesis and virulence 1
18	E5	CNAG_04627	0.708553	0.847292	0.710301	0.755382	0.0335319	YJR084w	COP9 signalosome complex subunit 12
20	A9	CNAG_03188	0.68705	0.743618	0.840045	0.756904	0.0321362	SET202	histone-lysine N-methyltransferase, H3 lysine-36 specific
3	E6	CNAG_01013	0.670481	0.765044	0.836096	0.757207	0.0368885	SWD3	chromatin binding protein
5	H10	CNAG_02533	0.76	0.81	0.72	0.763333	0.0118855		hypothetical protein
44	C11	CNAG_00634	0.811511	0.766551	0.71721	0.76509	0.0131738		hypothetical protein, variant, hypothetical protein
42	D4	CNAG_05522	0.679286	0.7876	0.831818	0.766235	0.0355755		hypothetical protein
15	G4	CNAG_06591	0.690456	0.817024	0.795192	0.767557	0.0270989	SET302	histone deacetylase complex subunit, putative
17	A8	CNAG_06160	0.737914	0.781644	0.790611	0.770057	0.00497424		guanyl nucleotide exchange factor Sql2
3	G9	CNAG_00897	0.704206	0.771455	0.842129	0.772597	0.0293194	SKN1	putative glucosidase
42	A2	CNAG_02215	0.714037	0.757157	0.847262	0.772818	0.0285729	HAP3	transcriptional activator, variant, transcriptional activator
42	G10	CNAG_06929	0.718091	0.787771	0.821454	0.775772	0.0179297		IQ domain-containing GTPase activating protein, variant 1, IQ domain-containing GTPase activating protein, IQ domain-containing GTPase activating protein, variant 2
29	A3	CNAG_03446	0.793631	0.753668	0.782119	0.776473	0.00281126		hypothetical protein
4	G11	CNAG_01523	0.80508	0.789963	0.739029	0.778024	0.0080046	HOG1	putative mitogen-activated protein kinase HOG1
24	D4	CNAG_01828	0.819016	0.800933	0.715194	0.778381	0.0202457		compass component swd1
23	A7	CNAG_01308	0.839963	0.771403	0.732961	0.781443	0.0198921		protein NRD1
48	E3	CNAG_07316	0.817277	0.825948	0.703327	0.782184	0.03136	ADH4	hydroxyacid-oxoacid transhydrogenase
16	D1	CNAG_02676	0.75563	0.867183	0.73346	0.785424	0.0352311	VAM7	Vacuolar morphogenesis protein 7, putative
19	H5	CNAG_00772	0.750369	0.883063	0.726041	0.786491	0.0484623	RAD23	UV excision repair protein Rad23
44	A4	CNAG_07622	0.784466	0.773917	0.805759	0.788047	0.00194652		COP9 signalosome complex subunit 1
38	E4	CNAG_06475	0.831933	0.771341	0.766559	0.789944	0.00988388	BUD5	hypothetical protein
2	A9	CNAG_03308	0.813307	0.798268	0.766497	0.792691	0.00440036	AXL2	membrane protein at budsite, Cdc28 site
44	B6	CNAG_01580	0.826439	0.75018	0.807993	0.794871	0.0123091	SCP1	sterol regulatory element-binding protein cleavage-activating protein
42	A6	CNAG_07491	0.76	0.849743	0.788227	0.799323	0.0169874	GRX1	glutaredoxin
5	G10	CNAG_00260	0.8	0.84	0.76	0.8	0.0130725		transformer-2 protein
40	A9	CNAG_07420	1.20965	1.1604	1.23052	1.20019	0.0106118		hypothetical protein
8	C3	CNAG_02510	1.19318	1.2494	1.16137	1.20132	0.015949		hypothetical protein
20	G4	CNAG_00182	1.24781	1.13483	1.25701	1.21322	0.0323103	VPS29	retrograde transporter, retrograde transporter, variant
33	E2	CNAG_07474	1.16784	1.27042	1.21798	1.21875	0.0178394		AP-2 complex subunit mu-1
10	D8	CNAG_04717	1.27514	1.14963	1.23658	1.22045	0.0271957		hypothetical protein
46	C7	CNAG_04464	1.26626	1.20789	1.1911	1.22175	0.0103867
7	D4	CNAG_04730	1.16	1.31	1.2	1.22333	0.0380352	GPR4	G-protein coupled receptor
12	H10	CNAG_00708	1.23102	1.19005	1.25489	1.22532	0.00698635		pre-mRNA-splicing factor slt11
17	G9	CNAG_01399	1.20914	1.27955	1.2087	1.23247	0.0101025		hypothetical protein
33	H1	CNAG_00554	1.20997	1.30601	1.18897	1.23498	0.0227094	ISC1	inositol phosphorylsphingolipid-phospholipase C
2	A5	CNAG_02788	1.18797	1.34786	1.17589	1.23724	0.0504692		hypothetical protein
43	A8	CNAG_03447	1.28325	1.20755	1.23969	1.2435	0.00801896		hypothetical protein
28	E6	CNAG_03289	1.20897	1.28005	1.24567	1.2449	0.00694933		methionine aminopeptidase, type II
22	A10	CNAG_00928	1.32057	1.23514	1.24813	1.26795	0.00969547	ULP2	Sumoyl like peptidase
27	E9	CNAG_02932	1.34179	1.17445	1.33644	1.28423	0.0353566		hypothetical protein
48	E8	CNAG_07360	1.28279	1.23509	1.40683	1.30824	0.0264824		hypothetical protein
24	A12	CNAG_01682	1.19024	1.3428	1.41472	1.31592	0.0411937		mitochondrial outer membrane 72K protein
23	F10	CNAG_01550	1.39434	1.29307	1.27118	1.31953	0.0138035		pre-rRNA-processing protein TSR3
14	G9	CNAG_03928	1.19055	1.42882	1.34671	1.32203	0.0440066		adaptor protein complex AP-1
20	B8	CNAG_00396	1.43039	1.36153	1.23524	1.34239	0.0267409	PKA1	AGC/PKA protein kinase
5	A7	CNAG_00156	1.26	1.36	1.44	1.35333	0.0210332	SP1	Putative zinc finger transcription factor
21	A7	CNAG_00305	1.22601	1.38822	1.52567	1.37997	0.0482198		chaperone activator, variant, chaperone activator
0	F3	CNAG_04436	1.37	1.4	1.41	1.39333	0.000932334		hypothetical protein
18	A6	CNAG_01638	1.45048	1.57492	1.31092	1.44544	0.0280743		mitotic spindle assembly checkpoint protein MAD2
17	D6	CNAG_06687	1.61826	1.31502	1.41756	1.45028	0.0369588		hypothetical protein
13	G2	CNAG_05277	1.56978	1.39571	1.39028	1.45192	0.0165925		vesicle-associated membrane protein 4, vesicle-associated membrane protein 4, variant
28	E3	CNAG_03282	1.46871	1.5456	1.45714	1.49049	0.00318787		hypothetical protein
47	H9	CNAG_06128	1.48	1.56478	1.50566	1.51681	0.00235074		hypothetical protein
29	H10	CNAG_03751	1.40957	1.55799	1.65856	1.54204	0.0173402		calcium channel protein
45	D2	CNAG_01807	1.68852	1.45166	1.54734	1.56251	0.0146299	UPF1	ATP-dependent helicase
18	B7	CNAG_00355	1.53974	1.77974	1.40689	1.57546	0.0341177		hypothetical protein
2	C9	CNAG_02083	1.48143	1.6842	1.79576	1.6538	0.0192332	SIT2	siderochrome-iron transporter
8	D4	CNAG_05520	1.71437	1.68393	1.5743	1.65753	0.00415831	RRA2	RIM101 activation 2
38	B7	CNAG_06351	1.84699	1.39552	1.73488	1.65913	0.039879	SBH1	protein transporter SEC61 subunit beta
18	H5	CNAG_03665	1.39907	1.84846	1.8583	1.70195	0.0435406		ATP-dependent RNA helicase DDX35
33	A11	CNAG_05276	1.67845	1.93067	1.70006	1.76973	0.0108176		histone deacetylase 1/2
18	C10	CNAG_05431	1.78669	1.64093	2.10531	1.84431	0.0253751	RIM101	pH-response transcription factor pacC/RIM101
14	H8	CNAG_05601	2.02105	1.7385	1.78059	1.84671	0.0106326	RIM13	calpain-like protease palB/RIM13
23	B12	CNAG_01377	1.68847	1.79476	2.34641	1.94321	0.0437006	UBP13	PAB-dependent poly(A)-specific ribonuclease subunit PAN2
24	F6	CNAG_01923	2.04006	2.26221	1.6956	1.99929	0.0261457		ATPase GET3
33	B6	CNAG_05305	2.32314	1.96868	1.72144	2.00442	0.0289171		hypothetical protein
23	G11	CNAG_01583	2.11676	2.23221	1.86761	2.0722	0.00991884		vacuolar-sorting protein SNF7
20	H1	CNAG_00248	2.31997	2.66517	1.91514	2.30009	0.0266863		ESCRT-II complex subunit VPS36
24	B9	CNAG_01720	1.86723	2.43229	2.64524	2.31492	0.0297803	VPS23	ESCRT-I complex subunit TSG101
36	E4	CNAG_05704	1.88995	3	2.72673	2.53889	0.0439999		ESCRT-II complex subunit VPS22
25	E2	CNAG_02205	2.46443	2.64901	3.09192	2.73512	0.0113195		pH-response regulator protein palC, pH-response regulator protein palC, variant
20	B5	CNAG_03582	2.80263	2.61418	2.92301	2.77994	0.00253952	RIM20	pH-response regulator protein palA/RIM20
20	A11	CNAG_04863	3.0472	3.1913	2.303	2.84717	0.0214903	VPS25	ESCRT-II complex subunit VPS25
3	D3	CNAG_00676	4.02048	2.53748	2.63935	3.06577	0.0496425		ESCRT-I complex subunit VPS28
40	C1	CNAG_07478	4.07547	3.49535	3.81858	3.79647	0.00358253		hypothetical protein
11	C11	CNAG_03843	4.79591	3.3892	3.56029	3.91513	0.0223378	ARK1	NAK protein kinase
42	C2	CNAG_04755	3.94986	4.30279	3.91815	4.05693	0.00162212	BCK1	STE/STE11/BCK1 protein kinase
38	E3	CNAG_06473	4.68301	3.2775	5.69377	4.55142	0.036784		hypothetical protein
7	D6	CNAG_04514	4.38	4.63	5.05	4.68667	0.00279959	MPK1	CMGC/MAPK protein kinase
33	C4	CNAG_04243	4.9697	5.34465	5.26667	5.19367	0.000741092	CDC24	cell division control protein 24
2	A3	CNAG_01109	10.2538	8.14241	10.6113	9.66917	0.00780339		hypothetical protein

## Sheet: All Strains Screened
Plate Number	Well	CNAG_XXXXX	Replicate 1	Replicate 2	Replicate 3	Average	Z-score	ttest
0	A1	CNAG_07448	0.95	1.13	0.91	0.996667	0.0495338	0.965184
0	A2	CNAG_05662	1.09	1.18	1	1.09	0.399963	0.225403
0	A3	CNAG_07436	1.05	1.07	1.01	1.04333	0.224748	0.133333
0	A4	CNAG_02123	0.97	0.92	0.97	0.953333	-0.113166	0.107393
0	A5	CNAG_05641	1.05	0.89	1.04	0.993333	0.0370184	0.909278
0	A6	CNAG_05329	0.96	1.1	1.05	1.03667	0.199718	0.465162
0	A7	CNAG_05590	1.08	1.12	1.08	1.09333	0.412479	0.0198039
0	A8	CNAG_07869	1.01	1.06	1.09	1.05333	0.262294	0.14961
0	A9	CNAG_05340	0.85	0.91	0.84	0.866667	-0.438564	0.025838
0	A10	CNAG_05265	1.01	1.05	0.86	0.973333	-0.0380736	0.690006
0	A11	CNAG_05638	1.02	1.14	1.02	1.06	0.287325	0.272393
0	A12	CNAG_05639	0.93	1.04	0.92	0.963333	-0.0756196	0.440839
0	B1	CNAG_06346	0.93	1.03	0.95	0.97	-0.0505889	0.429648
0	B2	CNAG_06347	1.1	1.13	0.92	1.05	0.249779	0.525421
0	B3	CNAG_02581	1.06	0.99	0.95	1	0.0620491	1
0	B4	CNAG_02580	1	1.01	0.93	0.98	-0.0130429	0.510102
0	B5	CNAG_07939	0.99	1.04	0.95	0.993333	0.0370184	0.821826
0	B6	CNAG_06493	1.11	1.07	0.94	1.04	0.212233	0.517289
0	B7	CNAG_06201	1.08	0.99	1.06	1.04333	0.224748	0.25317
0	B8	CNAG_06104	0.99	0.98	0.99	0.986667	0.0119878	0.057191
0	B9	CNAG_06081	0.95	1.12	0.89	0.986667	0.0119878	0.864387
0	B10	CNAG_07902	0.96	1.13	0.92	1.00333	0.0745644	0.963412
0	B11	CNAG_00269	1	1.04	1	1.01333	0.11211	0.42265
0	B12	CNAG_06242	0.63	0.56	0.59	0.593333	-1.46482	0.00247666
0	C1	CNAG_06186	1.22	1.16	1.19	1.19	0.775423	0.00820807
0	C2	CNAG_05799	0.93	0.99	0.84	0.92	-0.238319	0.207882
0	C3	CNAG_01551	2.88	1.76	0.63	1.75667	2.90303	0.364191
0	C4	CNAG_06758	1.08	1.06	0.85	0.996667	0.0495338	0.967974
0	C5	CNAG_02911	1	0.94	0.95	0.963333	-0.0756196	0.186857
0	C6	CNAG_01983	0.79	0.68	0.79	0.753333	-0.864086	0.02139
0	C7	CNAG_02912	1.06	1.03	0.99	1.02667	0.162172	0.318995
0	C8	CNAG_01680	1.02	1.02	1.01	1.01667	0.124626	0.0377496
0	C9	CNAG_01621	1.06	1.1	0.94	1.03333	0.187202	0.559775
0	C10	CNAG_03320	1.1	1.14	0.99	1.07667	0.349902	0.229471
0	C11	CNAG_01988	1.23	1.03	0.91	1.05667	0.27481	0.605504
0	C12	CNAG_01353	1.02	0.89	0.95	0.953333	-0.113166	0.340034
0	D1	CNAG_01939	1.07	1	0.94	1.00333	0.0745644	0.937378
0	D2	CNAG_01993	1	0.9	1.01	0.97	-0.0505889	0.482964
0	D3	CNAG_01992	0.97	0.93	0.95	0.95	-0.125681	0.0494136
0	D4	CNAG_01354	1.05	1.06	0.99	1.03333	0.187202	0.266764
0	D5	CNAG_01562	0.99	1.02	1.25	1.08667	0.387448	0.401943
0	D6	CNAG_01925	1.06	0.91	0.97	0.98	-0.0130429	0.691393
0	D7	CNAG_02815	1.04	1.02	1.15	1.07	0.324871	0.225403
0	D8	CNAG_04756	0.93	0.98	1.05	0.986667	0.0119878	0.738512
0	D9	CNAG_02814	1.01	0.94	1.03	0.993333	0.0370184	0.829749
0	D10	CNAG_04807	1.04	1	1.13	1.05667	0.27481	0.27839
0	D11	CNAG_06433	0.91	1.03	0.9	0.946667	-0.138196	0.329834
0	D12	CNAG_01533	1	0.92	0.87	0.93	-0.200773	0.205707
0	E1	CNAG_04737	1.05	1.01	0.95	1.00333	0.0745644	0.919155
0	E2	CNAG_03146	0.96	1	1.03	0.996667	0.0495338	0.88453
0	E3	CNAG_04874	1.11	0.98	1.09	1.06	0.287325	0.275934
0	E4	CNAG_04868	1.12	0.93	0.96	1.00333	0.0745644	0.960064
0	E5	CNAG_04752	1.03	0.87	0.92	0.94	-0.163227	0.331957
0	E6	CNAG_04753	0.82	0.89	0.67	0.793333	-0.713902	0.0860585
0	E7	CNAG_04909	1.11	1.05	1.04	1.06667	0.312356	0.0927816
0	E8	CNAG_04908	1.21	0.99	1.06	1.08667	0.387448	0.313408
0	E9	CNAG_04659	1.13	0.84	1.04	1.00333	0.0745644	0.972507
0	E10	CNAG_04623	0.95	0.97	0.87	0.93	-0.200773	0.149037
0	E11	CNAG_04518	0.82	0.81	0.85	0.826667	-0.588748	0.0047733
0	E12	CNAG_03856	1.41	0.94	0.9	1.08333	0.374933	0.661388
0	F1	CNAG_06918	0.94	1.05	0.78	0.923333	-0.225804	0.431188
0	F2	CNAG_07525	1.01	0.98	0.99	0.993333	0.0370184	0.528595
0	F3	CNAG_04436	1.37	1.4	1.41	1.39333	1.53886	0.000932334
0	F4	CNAG_02705	0.91	1.01	0.95	0.956667	-0.10065	0.274411
0	F5	CNAG_04271	1.36	1.06	1.13	1.18333	0.750393	0.180382
0	F6	CNAG_04270	1.25	0.93	0.97	1.05	0.249779	0.668625
0	F7	CNAG_03346	1.09	0.99	0.99	1.02333	0.149656	0.556393
0	F8	CNAG_03433	0.94	1.03	0.98	0.983333	-0.000527585	0.587607
0	F9	CNAG_07784	1.11	0.97	0.87	0.983333	-0.000527585	0.833055
0	F10	CNAG_00191	0.99	1.04	0.91	0.98	-0.0130429	0.650073
0	F11	CNAG_07742	1.14	0.99	0.91	1.01333	0.11211	0.861491
0	F12	CNAG_03438	0.96	0.91	0.98	0.95	-0.125681	0.138273
0	G1	CNAG_03223	0.95	0.95	0.88	0.926667	-0.213288	0.0880707
0	G2	CNAG_03142	0.93	0.92	0.94	0.93	-0.200773	0.00673408
0	G3	CNAG_03143	0.98	0.99	0.87	0.946667	-0.138196	0.299699
0	G4	CNAG_03545	1	0.97	0.91	0.96	-0.0881349	0.269703
0	G5	CNAG_03161	1.16	0.99	1.13	1.09333	0.412479	0.216764
0	G6	CNAG_03566	0.95	1.13	1.01	1.03	0.174687	0.627896
0	G7	CNAG_02216	1.01	0.9	0.89	0.933333	-0.188258	0.225016
0	G8	CNAG_05835	0.91	0.83	0.57	0.77	-0.801509	0.154313
0	G9	CNAG_05864	0.93	0.93	0.96	0.94	-0.163227	0.0266715
0	G10	CNAG_06567	0.73	0.96	1.06	0.916667	-0.250834	0.48352
0	G11	CNAG_05742	1.11	1.04	0.78	0.976667	-0.0255583	0.837822
0	G12	CNAG_05743	1.32	1.04	0.84	1.06667	0.312356	0.67925
0	H1	CNAG_05867	1.07	0.94	0.93	0.98	-0.0130429	0.700747
0	H2	CNAG_05685	1.03	1.04	0.98	1.01667	0.124626	0.463944
0	H3	CNAG_05684	1	0.96	0.86	0.94	-0.163227	0.286254
0	H4	CNAG_05785	0.88	0.94	0.92	0.913333	-0.26335	0.0390123
0	H5	CNAG_05843	1.21	0.99	1.29	1.16333	0.675301	0.210191
0	H6	CNAG_06554	1	1.04	0.99	1.01	0.0995951	0.579916
0	H7	CNAG_02217	1.1	0.99	0.9	0.996667	0.0495338	0.959277
0	H8	CNAG_02188	1.12	0.99	1.06	1.05667	0.27481	0.27046
0	H9	CNAG_02182	1.01	1.06	0.92	0.996667	0.0495338	0.942552
0	H10	CNAG_07631	1.03	0.97	0.93	0.976667	-0.0255583	0.506258
0	H11	CNAG_02371	1.07	1.06	1.05	1.06	0.287325	0.00913261
0	H12	CNAG_07633	0.83	1	0.97	0.933333	-0.188258	0.3311
1	A1	CNAG_01069	0.977663	1.00851	0.989147	0.991773	0.0311602	0.457187
1	A2	CNAG_00896	1.03783	0.996231	0.946373	0.993479	0.0375636	0.828172
1	A3	CNAG_06719	1.07657	1.03916	0.931095	1.01561	0.120658	0.754663
1	A4	CNAG_03669	0.991922	1.0358	0.96507	0.997597	0.0530274	0.917857
1	A5	CNAG_00031	0.990207	1.01294	1.06187	1.02167	0.143423	0.413135
1	A6	CNAG_07332	1.05758	1.01133	1.03393	1.03428	0.190746	0.124107
1	A7	CNAG_07387	0.970631	1.01938	0.964593	0.984869	0.00523748	0.474981
1	A8	CNAG_00828	1.01452	0.999756	0.981365	0.998546	0.0565911	0.893421
1	A9	CNAG_00830	0.995815	1.05854	0.975726	1.01003	0.0996963	0.726545
1	A10	CNAG_00841	0.977914	0.995384	1.02216	0.998486	0.0563635	0.917066
1	A11	CNAG_02774	0.997444	1.0254	0.916189	0.979677	-0.0142553	0.598226
1	A12	CNAG_06531	0.983711	1.00906	0.941566	0.978114	-0.0201256	0.381951
1	B1	CNAG_07856	1.01413	1.03601	0.976606	1.00891	0.0955167	0.658468
1	B2	CNAG_03336	1.04033	1.03666	0.943155	1.00672	0.0872679	0.852276
1	B3	CNAG_01553	1.11538	1.0312	0.99088	1.04582	0.234084	0.337929
1	B4	CNAG_06339	1.01478	1.02822	0.978583	1.00719	0.0890603	0.675384
1	B5	CNAG_03121	0.946306	0.897519	0.974437	0.939421	-0.165402	0.114439
1	B6	CNAG_01009	1.11599	1.10981	1.08543	1.10374	0.45156	0.00799241
1	B7	CNAG_04534	0.876426	0.971156	1.16479	1.00412	0.0775297	0.965664
1	B8	CNAG_01010	0.968838	1.0068	1.14602	1.04055	0.214301	0.530068
1	B9	CNAG_07616	0.961289	1.08788	1.04839	1.03252	0.184139	0.476209
1	B10	CNAG_07867	0.942497	1.01523	1.10581	1.02118	0.141567	0.697796
1	B11	CNAG_01796	0.91146	1.03279	0.869798	0.938016	-0.170676	0.332474
1	B12	CNAG_06425	0.980797	1.02032	1.09412	1.03174	0.181233	0.439997
1	C1	CNAG_01795	0.947293	1.04732	0.975932	0.990181	0.0251834	0.772665
1	C2	CNAG_02603	1.10117	1.00115	1.0489	1.05041	0.251307	0.223048
1	C3	CNAG_06912	0.985047	0.964737	1.00464	0.984809	0.00501185	0.318022
1	C4	CNAG_02525	0.947648	1.00494	1.0343	0.995629	0.0456373	0.879408
1	C5	CNAG_03431	1.13864	1.05925	0.978804	1.0589	0.283188	0.329969
1	C6	CNAG_05049	0.943829	1.00648	1.0151	0.988468	0.0187512	0.658701
1	C7	CNAG_05380	1.07916	1.21045	1.09764	1.12909	0.546714	0.0879173
1	C8	CNAG_03914	0.796515	1.00215	1.01027	0.936312	-0.177075	0.458609
1	C9	CNAG_02476	0.985622	1.01475	1.07545	1.02527	0.156938	0.440291
1	C10	CNAG_07583	1.0194	1.09113	0.918264	1.0096	0.0980787	0.865897
1	C11	CNAG_02466	1.07043	0.944991	1.10447	1.03997	0.212102	0.496501
1	C12	CNAG_05112	1.08345	1.07806	0.886665	1.01606	0.122338	0.827188
1	D1	CNAG_06913	1.05945	1.07669	0.964352	1.0335	0.187824	0.438742
1	D2	CNAG_06817	1.07409	0.965158	0.963654	1.00097	0.0656857	0.981273
1	D3	CNAG_00246	1.14974	0.996753	1.01361	1.05337	0.262426	0.385363
1	D4	CNAG_03977	0.922976	1.07977	0.964072	0.988939	0.0205208	0.835645
1	D5	CNAG_00247	1.02629	0.997422	1.0619	1.02854	0.169201	0.265545
1	D6	CNAG_00791	1.08111	1.01559	0.942681	1.01313	0.11134	0.773826
1	D7	CNAG_07845	1.09314	0.977661	1.10306	1.05795	0.279634	0.286562
1	D8	CNAG_06751	1.09127	1.28147	1.19616	1.18963	0.774043	0.0748172
1	D9	CNAG_05375	1.05661	1.12699	1.02435	1.06932	0.322304	0.149418
1	D10	CNAG_02516	0.995637	1.14014	1.06995	1.06858	0.319529	0.241959
1	D11	CNAG_04804	0.925683	1.05932	0.826238	0.93708	-0.174189	0.449817
1	D12	CNAG_00627	0.977826	1.01199	1.05087	1.01356	0.112963	0.586276
1	E1	CNAG_07725	1.07007	0.994808	0.993512	1.01946	0.135126	0.522237
1	E2	CNAG_06203	0.956656	0.970174	0.961113	0.962648	-0.0781938	0.0111466
1	E3	CNAG_00193	1.06145	1.11241	1.02721	1.06702	0.313686	0.113618
1	E4	CNAG_00514	1.0772	0.986977	1.00323	1.02247	0.146413	0.503337
1	E5	CNAG_01883	1.23524	1.0396	1.02535	1.10006	0.437738	0.277538
1	E6	CNAG_03401	1.01714	1.03866	0.951625	1.00248	0.0713511	0.933219
1	E7	CNAG_02435	0.623771	0.71329	0.765413	0.700825	-1.06123	0.018582
1	E8	CNAG_04816	0.962118	0.940246	1.00237	0.968243	-0.0571851	0.222986
1	E9	CNAG_01708	0.871532	1.09024	1.03665	0.999473	0.0600702	0.994338
1	E10	CNAG_03605	0.930673	0.999112	0.958672	0.962819	-0.0775503	0.202147
1	E11	CNAG_03606	1.13196	1.00143	1.07784	1.07041	0.326409	0.204034
1	E12	CNAG_04842	1.1537	1.16844	1.1343	1.15214	0.633291	0.00419544
1	F1	CNAG_03700	0.917337	0.946156	1.00286	0.955451	-0.105215	0.218172
1	F2	CNAG_07320	1.17769	1.07876	1.05619	1.10421	0.453328	0.107852
1	F3	CNAG_03940	1.23628	1.09929	1.26043	1.19867	0.80796	0.0582694
1	F4	CNAG_05215	1.00851	1.01084	0.942157	0.987168	0.013869	0.626207
1	F5	CNAG_01438	1.10836	1.14632	1.19921	1.1513	0.630111	0.0290074
1	F6	CNAG_07464	1.1434	0.915737	1.24602	1.10172	0.443965	0.406726
1	F7	CNAG_00139	0.990394	0.945703	0.944144	0.96008	-0.0878339	0.119059
1	F8	CNAG_00301	0.922766	0.968956	1.0066	0.966109	-0.0651991	0.297
1	F9	CNAG_02063	0.914614	0.922205	0.997996	0.944938	-0.144686	0.174493
1	F10	CNAG_04586	0.841117	1.00118	0.917945	0.92008	-0.238017	0.22592
1	F11	CNAG_05093	0.950472	1.01955	1.0402	1.00341	0.0748471	0.911512
1	F12	CNAG_05176	0.9144	0.787359	0.80379	0.835183	-0.556774	0.0538893
1	G1	CNAG_01576	0.944755	0.896585	0.804976	0.882105	-0.380599	0.102634
1	G2	CNAG_01014	0.842547	0.774045	0.881381	0.832658	-0.566255	0.033406
1	G3	CNAG_00998	0.943809	0.991092	1.03145	0.988783	0.0199338	0.701125
1	G4	CNAG_00039	0.950537	1.14793	0.999968	1.03281	0.185246	0.635646
1	G5	CNAG_07329	0.818349	1.0114	0.867031	0.898926	-0.317445	0.223329
1	G6	CNAG_01454	1.12977	0.932261	0.92106	0.994363	0.0408826	0.941288
1	G7	CNAG_02700	1.2126	0.999695	0.87974	1.03068	0.177233	0.782457
1	G8	CNAG_06327	0.977612	1.105	1.02343	1.03535	0.194756	0.442867
1	G9	CNAG_03788	0.962695	1.02419	0.9767	0.987862	0.0164772	0.581196
1	G10	CNAG_04018	0.672921	0.786464	0.54272	0.667368	-1.18685	0.0420123
1	G11	CNAG_00871	1.00221	1.00575	0.937679	0.981882	-0.00597861	0.498884
1	G12	CNAG_01889	0.959768	1.15901	1.12607	1.08161	0.368477	0.316669
1	H1	CNAG_00559	0.955767	1.02603	1.00248	0.994758	0.0423681	0.823304
1	H2	CNAG_07370	1.01845	0.923293	0.83273	0.924824	-0.220207	0.295949
1	H3	CNAG_00732	0.961298	1.03062	0.870419	0.954114	-0.110236	0.426822
1	H4	CNAG_04630	0.989336	1.02184	0.934796	0.98199	-0.00557256	0.5517
1	H5	CNAG_07940	1.03879	0.971692	0.888977	0.966487	-0.0637775	0.520145
1	H6	CNAG_04792	0.940641	0.978642	0.888879	0.936054	-0.178042	0.13321
1	H7	CNAG_02589	0.948558	1.04817	0.903429	0.966719	-0.0629091	0.517821
1	H8	CNAG_05067	1.03165	0.921862	0.87753	0.943681	-0.149405	0.343923
1	H9	CNAG_05820	1.00416	1.07123	0.900181	0.991859	0.0314838	0.885084
1	H10	CNAG_01645	1.02291	0.8957	0.894947	0.937851	-0.171295	0.281398
1	H11	CNAG_06134	0.347271	0.392217	0.389523	0.376337	-2.27956	0.000544113
1	H12	CNAG_00141	0.908091	0.778176	1.03018	0.905483	-0.292826	0.323518
2	A1	CNAG_01108	0.993569	1.03793	1.05437	1.02862	0.169515	0.255658
2	A2	CNAG_01242	0.977384	1.0626	0.94387	0.994618	0.0418414	0.892933
2	A3	CNAG_01109	10.2538	8.14241	10.6113	9.66917	32.6113	0.00780339
2	A4	CNAG_05667	1.02799	0.968692	0.958188	0.984956	0.00556495	0.560293
2	A5	CNAG_02788	1.18797	1.34786	1.17589	1.23724	0.9528	0.0504692
2	A6	CNAG_07435	0.81025	0.806286	0.893329	0.836622	-0.551372	0.0288678
2	A7	CNAG_03998	1.06092	1.1096	0.980427	1.05031	0.250959	0.31331
2	A8	CNAG_05668	1.04125	0.849307	1.00656	0.965708	-0.0667033	0.620175
2	A9	CNAG_03308	0.813307	0.798268	0.766497	0.792691	-0.716315	0.00440036
2	A10	CNAG_00883	1.13173	1.17664	1.24316	1.18385	0.752316	0.0296292
2	A11	CNAG_01610	1.04422	1.08772	0.936647	1.02286	0.147885	0.661243
2	A12	CNAG_03741	0.990042	0.906115	0.976815	0.957657	-0.0969307	0.245608
2	B1	CNAG_03745	0.856299	1.01911	0.913751	0.929719	-0.201829	0.278348
2	B2	CNAG_01611	0.985481	0.978495	0.986276	0.983417	-0.000211601	0.0215033
2	B3	CNAG_00192	1.08085	1.0244	1.01159	1.03895	0.208279	0.208615
2	B4	CNAG_02800	0.996938	1.10128	1.11436	1.07086	0.328105	0.196734
2	B5	CNAG_06871	1.03248	1.03492	1.01031	1.0259	0.159303	0.080478
2	B6	CNAG_04457	1.03904	1.09743	0.982605	1.03969	0.211078	0.35383
2	B7	CNAG_02801	0.20272	0.171633	0.282511	0.218954	-2.87047	0.00178265
2	B8	CNAG_02723	0.93299	1.0608	0.991826	0.995204	0.0440408	0.908555
2	B9	CNAG_04588	1.00158	1.00072	1.01388	1.00539	0.0822969	0.332062
2	B10	CNAG_01977	0.852091	1.04751	1.06373	0.987778	0.0161585	0.873926
2	B11	CNAG_07617	0.981721	0.925268	0.985525	0.964171	-0.0724735	0.207293
2	B12	CNAG_03894	0.868889	1.01998	0.87996	0.922945	-0.227263	0.253902
2	C1	CNAG_04012	1.01707	0.966527	0.938603	0.974068	-0.0353158	0.376019
2	C2	CNAG_00091	1.05909	0.951417	1.04489	1.01847	0.131382	0.639399
2	C3	CNAG_01487	0.943336	1.12391	1.12659	1.06461	0.304645	0.398269
2	C4	CNAG_03561	1.06038	0.948256	1.0566	1.02175	0.143693	0.61412
2	C5	CNAG_05170	0.971648	1.06741	1.05972	1.03293	0.185676	0.395976
2	C6	CNAG_04041	0.948797	0.9567	1.06936	0.991619	0.03058	0.849524
2	C7	CNAG_02364	0.983313	0.982429	0.951505	0.972416	-0.0415184	0.118698
2	C8	CNAG_03463	0.974095	0.935006	0.977745	0.962282	-0.0795664	0.1102
2	C9	CNAG_02083	1.48143	1.6842	1.79576	1.6538	2.5168	0.0192332
2	C10	CNAG_02322	1.1047	1.18457	1.1472	1.14549	0.608293	0.0242403
2	C11	CNAG_04184	0.980609	1.00753	1.05625	1.01479	0.117595	0.572718
2	C12	CNAG_05255	1.10491	1.06475	1.00063	1.05676	0.275173	0.20251
2	D1	CNAG_05642	1.0168	1.00105	0.903366	0.973741	-0.0365441	0.53632
2	D2	CNAG_03059	0.954338	1.05032	0.926988	0.977215	-0.0234977	0.604328
2	D3	CNAG_03018	0.904756	0.966154	1.01411	0.961673	-0.0818542	0.349544
2	D4	CNAG_07901	0.993018	1.05705	1.00553	1.01853	0.131634	0.444054
2	D5	CNAG_03086	0.996907	1.07762	1.02846	1.03433	0.190946	0.281285
2	D6	CNAG_05328	0.974971	1.01754	0.987837	0.99345	0.0374574	0.655144
2	D7	CNAG_04916	1.10817	1.01753	1.03975	1.05515	0.269114	0.180548
2	D8	CNAG_06097	0.939856	1.07363	1.04184	1.01844	0.131289	0.692484
2	D9	CNAG_03115	0.956968	1.01561	0.976724	0.983101	-0.0013984	0.43005
2	D10	CNAG_03132	0.970376	0.866335	1.00684	0.947851	-0.133751	0.341068
2	D11	CNAG_04841	0.992941	1.01082	1.00332	1.00236	0.0709136	0.693496
2	D12	CNAG_05550	1.15974	0.940685	1.04965	1.05003	0.249876	0.511811
2	E1	CNAG_05653	0.978927	1.11091	1.01461	1.03482	0.192767	0.470252
2	E2	CNAG_04861	1.06737	0.984188	0.861752	0.971103	-0.0464482	0.676251
2	E3	CNAG_06188	1.04692	0.971741	1.00388	1.00751	0.0902565	0.763013
2	E4	CNAG_02877	0.990708	0.984556	0.966315	0.980526	-0.0110663	0.117125
2	E5	CNAG_07602	0.996083	1.03481	1.01456	1.01515	0.118927	0.308247
2	E6	CNAG_04359	0.931961	1.07562	0.940599	0.982726	-0.00280687	0.74601
2	E7	CNAG_04774	1.04858	1.02919	1.06366	1.04714	0.23905	0.0419828
2	E8	CNAG_06096	0.29932	0.13869	0.133002	0.190337	-2.97791	0.00450295
2	E9	CNAG_02066	0.910783	1.03304	0.916403	0.95341	-0.112879	0.362831
2	E10	CNAG_07922	0.985504	1.02384	0.993444	1.00093	0.0655386	0.943833
2	E11	CNAG_05657	0.966677	0.989744	0.791324	0.915915	-0.253657	0.311621
2	E12	CNAG_06601	0.923085	1.14011	0.787214	0.950137	-0.125167	0.675476
2	F1	CNAG_06638	1.03071	0.995232	0.954354	0.993433	0.0373931	0.794034
2	F2	CNAG_03409	1.68484	1.02752	1.70308	1.47181	1.83351	0.167714
2	F3	CNAG_02678	0.935079	0.959576	1.04127	0.978643	-0.018137	0.57435
2	F4	CNAG_04637	1.00729	1.12299	1.03387	1.05472	0.267485	0.258299
2	F5	CNAG_02677	1.01947	1.00342	0.978841	1.00058	0.0642085	0.965596
2	F6	CNAG_03266	0.85385	0.960297	0.730226	0.848124	-0.508183	0.149722
2	F7	CNAG_02299	1.0035	0.981471	1.01145	0.998806	0.0575661	0.906254
2	F8	CNAG_06628	1.11477	1.00163	0.898026	1.00481	0.0801075	0.945742
2	F9	CNAG_00564	0.850131	0.941042	0.727073	0.839415	-0.540882	0.122308
2	F10	CNAG_05695	1.07363	1.06165	1.03305	1.05611	0.272727	0.0430715
2	F11	CNAG_06614	1.04637	0.976614	0.815611	0.946197	-0.13996	0.513527
2	F12	CNAG_04408	1.09281	1.06584	0.855586	1.00474	0.0798638	0.955301
2	G1	CNAG_05697	0.989443	0.987314	0.983307	0.986688	0.0120687	0.0177721
2	G2	CNAG_02697	1.03055	0.988262	0.913551	0.977456	-0.022595	0.577582
2	G3	CNAG_06205	0.915198	0.926411	0.95324	0.931616	-0.194704	0.0261734
2	G4	CNAG_05372	1.05796	1.03135	1.03366	1.04099	0.215953	0.0405184
2	G5	CNAG_03716	0.997703	1.09053	0.997743	1.02866	0.169645	0.452043
2	G6	CNAG_04507	1.00666	0.990836	1.03456	1.01069	0.102173	0.491124
2	G7	CNAG_04506	1.02239	1.06226	1.09864	1.0611	0.291452	0.109043
2	G8	CNAG_01081	1.06726	0.871025	1.1246	1.02096	0.140749	0.810445
2	G9	CNAG_00462	0.554966	0.685044	0.85464	0.698217	-1.07103	0.0736359
2	G10	CNAG_00461	0.847043	0.965997	1.00453	0.939189	-0.166271	0.328081
2	G11	CNAG_05138	1.06352	1.1041	1.16314	1.11025	0.476005	0.0624371
2	G12	CNAG_07383	1.08331	1.02915	0.947903	1.02012	0.137589	0.659982
2	H1	CNAG_00733	0.830999	0.943731	0.999942	0.924891	-0.219955	0.269642
2	H2	CNAG_03910	0.909509	1.0029	0.980109	0.964171	-0.0724728	0.330537
2	H3	CNAG_04059	1.10266	1.05703	0.963615	1.0411	0.216372	0.420958
2	H4	CNAG_06800	1.02986	1.02802	1.06381	1.04056	0.214354	0.0733476
2	H5	CNAG_05181	0.649912	0.73664	0.833432	0.739995	-0.914168	0.0391346
2	H6	CNAG_03915	0.904767	0.999016	1.01658	0.973454	-0.0376205	0.524372
2	H7	CNAG_03772	1.05359	1.00659	1.09729	1.05249	0.259127	0.182909
2	H8	CNAG_00445	0.883454	0.798478	0.967696	0.883209	-0.376453	0.139301
2	H9	CNAG_06694	0.969127	1.04274	0.99113	1.001	0.0657951	0.967676
2	H10	CNAG_01947	1.04235	0.888199	0.829254	0.919933	-0.23857	0.334675
2	H11	CNAG_05312	0.90039	0.891801	1.08074	0.957644	-0.0969805	0.562733
2	H12	CNAG_02179	0.907104	1.0027	0.746485	0.885429	-0.36812	0.26506
3	A1	CNAG_03012	0.959582	0.976719	0.977686	0.971329	-0.0455988	0.0395824
3	A2	CNAG_03011	0.953195	0.918067	0.984456	0.951906	-0.118525	0.128932
3	A3	CNAG_05726	1.06835	1.06646	0.994198	1.043	0.223504	0.220161
3	A4	CNAG_00337	0.955823	0.928235	0.994307	0.959455	-0.0901811	0.168572
3	A5	CNAG_06200	0.824063	0.794514	0.81444	0.811005	-0.64755	0.00211296
3	A6	CNAG_02682	1.00786	0.98607	1.02644	1.00679	0.0875337	0.619497
3	A7	CNAG_02683	0.967519	1.04798	1.02135	1.01228	0.108166	0.655471
3	A8	CNAG_05725	0.257544	0.141424	0.291522	0.230164	-2.82838	0.00346608
3	A9	CNAG_04280	1.02551	1.00386	0.988975	1.00611	0.085	0.622583
3	A10	CNAG_00183	0.952207	0.831386	0.848509	0.877367	-0.398388	0.0830954
3	A11	CNAG_04159	0.960744	1.13423	1.0287	1.04122	0.21683	0.499861
3	A12	CNAG_07548	1.01687	0.919861	0.90257	0.946432	-0.139077	0.271017
3	B1	CNAG_04741	0.995894	1.1008	0.908376	1.00169	0.0683992	0.978505
3	B2	CNAG_05012	1.02751	0.964503	1.06258	1.0182	0.130374	0.590796
3	B3	CNAG_05595	0.98782	1.01966	1.04841	1.01863	0.132	0.398532
3	B4	CNAG_06207	1.03433	1.04895	1.05848	1.04725	0.239451	0.0213893
3	B5	CNAG_07512	0.928418	0.995429	1.01981	0.98122	-0.00846192	0.562878
3	B6	CNAG_03563	0.990521	0.837352	1.00725	0.945041	-0.144301	0.416305
3	B7	CNAG_01230	0.974481	1.0979	1.04524	1.03921	0.209259	0.387246
3	B8	CNAG_05264	0.860974	0.950996	1.05156	0.95451	-0.108747	0.495471
3	B9	CNAG_05263	0.956755	0.966747	1.01953	0.981012	-0.00924482	0.432391
3	B10	CNAG_01681	1.02694	1.00135	0.93466	0.987651	0.0156839	0.697421
3	B11	CNAG_03564	0.946133	1.03545	0.937291	0.972959	-0.0394778	0.479312
3	B12	CNAG_01040	1.0799	1.01796	1.03217	1.04334	0.224792	0.146777
3	C1	CNAG_05292	0.215587	0.210945	0.268591	0.231708	-2.82258	0.000578711
3	C2	CNAG_00179	1.00606	1.05449	0.95859	1.00638	0.0860051	0.839157
3	C3	CNAG_01539	0.95715	1.05439	1.07387	1.02847	0.168952	0.512944
3	C4	CNAG_00598	1.0091	0.992298	1.03592	1.01244	0.108755	0.430691
3	C5	CNAG_05229	0.957411	1.06902	1.00109	1.00917	0.0964943	0.804086
3	C6	CNAG_01138	0.925684	0.946097	1.03708	0.969619	-0.0520182	0.468529
3	C7	CNAG_00597	0.982511	1.09843	1.01541	1.03212	0.182634	0.450066
3	C8	CNAG_04373	1.1282	0.970197	1.03272	1.04371	0.226154	0.441831
3	C9	CNAG_02797	0.860411	1.07137	0.893154	0.941643	-0.157056	0.467237
3	C10	CNAG_02060	0.881984	1.05104	0.980544	0.97119	-0.046121	0.616282
3	C11	CNAG_02220	1.02992	1.10487	1.03634	1.05705	0.276232	0.140483
3	C12	CNAG_00674	0.962774	1.33455	1.0218	1.10637	0.461442	0.453797
3	D1	CNAG_07554	0.12842	0.14336	0.16891	0.146897	-3.14101	0.000191961
3	D2	CNAG_03013	0.724601	0.802439	0.601319	0.709453	-1.02884	0.038292
3	D3	CNAG_00676	4.02048	2.53748	2.63935	3.06577	7.81818	0.0496425
3	D4	CNAG_04981	0.895198	0.990385	1.00629	0.963958	-0.0732731	0.407891
3	D5	CNAG_04980	0.538043	0.513434	0.562065	0.537847	-1.67315	0.0009215
3	D6	CNAG_00675	0.951785	1.08964	1.02317	1.02153	0.14289	0.642736
3	D7	CNAG_00456	1.05391	1.12509	0.992768	1.05726	0.277019	0.272975
3	D8	CNAG_02599	0.9992	1.04006	1.04671	1.02866	0.16964	0.193469
3	D9	CNAG_02152	0.946291	0.972353	0.925808	0.948151	-0.132625	0.061334
3	D10	CNAG_05731	0.917854	1.00377	1.00964	0.977089	-0.0239713	0.520722
3	D11	CNAG_05732	0.866921	0.952974	0.96055	0.926815	-0.212732	0.135054
3	D12	CNAG_00107	0.99072	1.08493	1.043	1.03955	0.210542	0.283805
3	E1	CNAG_00106	1.05	0.985079	0.950422	0.995168	0.043905	0.883713
3	E2	CNAG_00015	0.920077	0.952145	0.889173	0.920465	-0.236573	0.0484779
3	E3	CNAG_03847	0.99984	1.02639	0.981675	1.00264	0.0719434	0.857941
3	E4	CNAG_03848	1.06142	1.03196	0.923374	1.00559	0.0830189	0.90633
3	E5	CNAG_02964	0.958282	1.03295	1.02509	1.00544	0.0824761	0.839698
3	E6	CNAG_01013	0.670481	0.765044	0.836096	0.757207	-0.849541	0.0368885
3	E7	CNAG_02777	0.973465	0.964085	1.02902	0.988857	0.0202101	0.637579
3	E8	CNAG_07523	1.02611	1.03424	1.03528	1.03188	0.181735	0.00816646
3	E9	CNAG_04990	1.02759	0.905696	0.933117	0.955467	-0.105155	0.351053
3	E10	CNAG_04991	0.932122	0.889516	0.820148	0.880595	-0.386268	0.0672355
3	E11	CNAG_00531	2.05129	0.993823	1.30071	1.44861	1.7464	0.289406
3	E12	CNAG_05159	0.269002	0.171457	0.205667	0.215376	-2.8839	0.00132361
3	F1	CNAG_05079	0.991643	1.05318	1.06808	1.03763	0.203353	0.248956
3	F2	CNAG_05080	0.850917	0.787417	1.0259	0.888079	-0.35817	0.257088
3	F3	CNAG_04869	0.947024	0.984062	1.02128	0.984121	0.00243047	0.535991
3	F4	CNAG_00164	0.956905	0.983843	0.979593	0.973447	-0.0376467	0.0864905
3	F5	CNAG_01175	0.956163	1.04155	0.97226	0.989992	0.0244724	0.739194
3	F6	CNAG_04077	0.871461	1.06247	1.10352	1.01248	0.108919	0.877476
3	F7	CNAG_01082	0.954403	0.968959	0.887179	0.936847	-0.175064	0.128993
3	F8	CNAG_04658	0.974343	1.0425	0.981086	0.999311	0.0594632	0.977547
3	F9	CNAG_03727	0.914669	1.06341	0.97525	0.984442	0.00363414	0.753119
3	F10	CNAG_03676	1.03068	0.938558	1.01894	0.99606	0.0472571	0.904216
3	F11	CNAG_07401	1.30609	0.921789	0.933128	1.05367	0.263558	0.712136
3	F12	CNAG_03841	1.15487	1.03189	1.19569	1.12749	0.540707	0.12234
3	G1	CNAG_06761	0.918157	0.915465	1.03581	0.956479	-0.101357	0.387104
3	G2	CNAG_06760	0.905791	1.04434	1.05472	1.00162	0.0681314	0.976147
3	G3	CNAG_05076	0.850436	0.933504	0.958019	0.913986	-0.260898	0.118346
3	G4	CNAG_03670	0.131841	0.100088	0.149596	0.127175	-3.21506	0.000275141
3	G5	CNAG_02553	0.904783	0.993549	1.11038	1.0029	0.0729544	0.965523
3	G6	CNAG_02554	1.04814	1.01537	0.998471	1.02066	0.139621	0.292157
3	G7	CNAG_00546	0.990748	0.929009	0.912076	0.943944	-0.148418	0.143694
3	G8	CNAG_00702	0.905652	0.821167	0.781608	0.836142	-0.553171	0.0464034
3	G9	CNAG_00897	0.704206	0.771455	0.842129	0.772597	-0.79176	0.0293194
3	G10	CNAG_05907	0.881109	0.619995	0.489885	0.663663	-1.20076	0.0997677
3	G11	CNAG_05148	1.07437	1.00069	1.2563	1.11045	0.476758	0.283125
3	G12	CNAG_05147	0.967472	1.04722	0.844185	0.952958	-0.114577	0.509243
3	H1	CNAG_01125	1.01239	0.966667	1.01839	0.999149	0.0588528	0.963169
3	H2	CNAG_01126	0.275735	0.235688	0.238724	0.250049	-2.75372	0.000294512
3	H3	CNAG_05908	0.988549	1.14001	1.07309	1.06721	0.314414	0.264802
3	H4	CNAG_01446	0.997241	0.793844	1.01408	0.935055	-0.181792	0.455677
3	H5	CNAG_00503	0.950864	0.999228	1.04886	0.999649	0.0607322	0.991233
3	H6	CNAG_04024	0.906165	0.926409	1.08953	0.974033	-0.0354462	0.698382
3	H7	CNAG_03764	0.932606	0.962588	0.99075	0.961981	-0.0806961	0.151795
3	H8	CNAG_02348	1.0202	1.03181	1.06978	1.0406	0.214468	0.11335
3	H9	CNAG_02347	0.901957	1.10466	0.926196	0.977606	-0.0220331	0.759508
3	H10	CNAG_00394	0.93731	0.897264	0.901812	0.912128	-0.267873	0.0201292
3	H11	CNAG_00393	1.0453	1.02202	1.01653	1.02795	0.166994	0.0868005
3	H12	CNAG_06555	0.945943	0.95712	1.00518	0.969416	-0.0527819	0.234419
4	A1	CNAG_01019	1.04441	1.16555	0.904883	1.03828	0.205778	0.661759
4	A2	CNAG_02751	1.05843	0.92908	1.04125	1.00959	0.0980447	0.835142
4	A3	CNAG_00374	0.957097	1.04336	1.05618	1.01888	0.132936	0.60567
4	A4	CNAG_00654	1.1097	1.05746	1.00836	1.05851	0.281716	0.183547
4	A5	CNAG_07541	1.10054	1.06993	1.06138	1.07728	0.35222	0.0228575
4	A6	CNAG_01690	0.959783	1.00752	1.00524	0.990848	0.0276861	0.615686
4	A7	CNAG_00363	1.0882	1.08712	1.0418	1.07237	0.333773	0.0418587
4	A8	CNAG_05973	1.04964	1.01507	1.07106	1.04525	0.231955	0.109064
4	A9	CNAG_05915	0.992681	1.01656	1.00127	1.0035	0.0752024	0.665613
4	A10	CNAG_05916	0.935573	0.891795	1.05429	0.960554	-0.0860561	0.501796
4	A11	CNAG_01154	1.08625	0.822889	0.977775	0.962305	-0.0794796	0.670667
4	A12	CNAG_00919	1.02938	1.02155	1.06221	1.03772	0.20366	0.0939388
4	B1	CNAG_04974	0.906555	0.988669	0.944367	0.94653	-0.138708	0.152994
4	B2	CNAG_02389	0.910952	0.990207	0.965458	0.955539	-0.104885	0.197936
4	B3	CNAG_02675	0.776174	0.794006	0.919184	0.829788	-0.57703	0.0633106
4	B4	CNAG_01985	1.06566	1.0338	1.07264	1.05737	0.277446	0.0407909
4	B5	CNAG_01184	1.05714	1.09302	0.988303	1.04616	0.23535	0.271879
4	B6	CNAG_01183	0.984986	1.04281	1.03501	1.02094	0.140658	0.367215
4	B7	CNAG_04397	1.0241	1.12256	0.970625	1.03909	0.208832	0.472286
4	B8	CNAG_04163	0.918378	0.974389	0.998527	0.963764	-0.0740008	0.266444
4	B9	CNAG_04162	1.0264	1.05537	0.998756	1.02684	0.162832	0.242218
4	B10	CNAG_04398	0.91405	0.933265	1.03012	0.959143	-0.0913513	0.373235
4	B11	CNAG_01777	0.99048	0.886383	0.907077	0.92798	-0.208356	0.151906
4	B12	CNAG_01778	0.95841	1.06614	1.06859	1.03105	0.178621	0.482757
4	C1	CNAG_05889	1.04361	0.930415	1.02815	1.00073	0.0647754	0.985513
4	C2	CNAG_05888	1.18656	1.08092	0.960309	1.07593	0.34713	0.365253
4	C3	CNAG_04217	1.09496	0.996638	1.05194	1.04785	0.241703	0.234709
4	C4	CNAG_03079	1.14253	1.22716	1.07177	1.14715	0.614557	0.0818881
4	C5	CNAG_03173	1.04758	1.02415	0.938902	1.00355	0.0753595	0.924305
4	C6	CNAG_07701	1.00221	0.995195	1.03803	1.01181	0.106396	0.467152
4	C7	CNAG_00052	1.04196	1.11741	1.05463	1.07133	0.329877	0.0923669
4	C8	CNAG_07388	1.0214	0.979491	0.98069	0.993862	0.0390015	0.699473
4	C9	CNAG_00051	0.684497	0.687003	0.792082	0.721194	-0.984756	0.0157864
4	C10	CNAG_03644	1.03793	1.07514	1.01326	1.04211	0.220164	0.143994
4	C11	CNAG_06785	1.03885	0.937579	0.934809	0.970412	-0.0490432	0.478447
4	C12	CNAG_03937	0.946867	0.978738	0.951338	0.958981	-0.0919602	0.0542356
4	D1	CNAG_03936	0.980607	0.936456	0.990096	0.969053	-0.0541445	0.20202
4	D2	CNAG_02132	1.03821	0.931074	1.08687	1.01872	0.132327	0.72359
4	D3	CNAG_00581	0.978007	0.867654	1.05855	0.968069	-0.0578402	0.622168
4	D4	CNAG_05547	1.08411	1.02314	0.985038	1.03076	0.177555	0.397993
4	D5	CNAG_02044	1.03808	1.09469	0.968848	1.03387	0.189235	0.450174
4	D6	CNAG_05548	1.03338	1.03155	1.0277	1.03088	0.177979	0.00292297
4	D7	CNAG_04950	1.06728	1.0315	1.08617	1.06165	0.293516	0.0614534
4	D8	CNAG_04949	1.10005	1.05421	0.982424	1.04556	0.233106	0.314636
4	D9	CNAG_01865	1.05956	0.954505	0.980925	0.998331	0.0557833	0.962626
4	D10	CNAG_05870	0.909753	0.953607	1.11406	0.992472	0.0337835	0.914586
4	D11	CNAG_00717	0.977706	0.871782	0.915867	0.921785	-0.231617	0.125806
4	D12	CNAG_06926	1.1009	1.01709	1.02749	1.04849	0.244125	0.207355
4	E1	CNAG_06896	1.0835	1.20749	1.12575	1.13892	0.583623	0.0622899
4	E2	CNAG_04631	0.975264	0.956492	0.967407	0.966388	-0.0641518	0.025235
4	E3	CNAG_05812	0.961933	0.817619	0.931745	0.903766	-0.299272	0.159951
4	E4	CNAG_00079	0.986856	0.963885	0.951318	0.967353	-0.0605285	0.0883174
4	E5	CNAG_06657	0.935197	0.941029	1.05094	0.975723	-0.0291006	0.585126
4	E6	CNAG_06658	0.8933	0.956494	0.952135	0.933977	-0.185842	0.0834978
4	E7	CNAG_05993	1.00062	1.02592	0.991892	1.00615	0.0851259	0.608163
4	E8	CNAG_05994	0.937601	0.974569	1.09326	1.00181	0.0688416	0.972765
4	E9	CNAG_04675	1.04747	1.02056	1.03973	1.03592	0.196922	0.0461658
4	E10	CNAG_01318	1.1203	1.18612	1.24427	1.18356	0.751253	0.0360153
4	E11	CNAG_05430	0.876523	0.91752	0.997448	0.930497	-0.198907	0.18941
4	E12	CNAG_05429	0.828548	0.802832	1.0259	0.88576	-0.366878	0.246403
4	F1	CNAG_02517	1.01236	0.882801	0.839181	0.911449	-0.270426	0.230726
4	F2	CNAG_05113	0.837316	0.93439	0.962124	0.911277	-0.271071	0.143684
4	F3	CNAG_07419	1.0206	1.00515	1.01988	1.01521	0.11915	0.0943659
4	F4	CNAG_02040	0.95039	0.949744	1.10942	1.00318	0.0740008	0.957662
4	F5	CNAG_03328	1.02588	1.00925	0.846536	0.960554	-0.086053	0.561774
4	F6	CNAG_03329	0.884079	1.00147	0.987129	0.957559	-0.0972997	0.369788
4	F7	CNAG_04471	0.930661	1.00306	1.04171	0.991807	0.031289	0.824755
4	F8	CNAG_04472	0.959451	0.885019	0.942778	0.929083	-0.204217	0.087981
4	F9	CNAG_01920	0.750368	0.935136	1.07345	0.91965	-0.239633	0.481047
4	F10	CNAG_01919	1.02589	1.06259	1.11464	1.0677	0.316253	0.119279
4	F11	CNAG_07500	0.898051	0.900317	0.993204	0.930524	-0.198806	0.156995
4	F12	CNAG_03075	1.03402	0.968354	0.930628	0.977667	-0.021803	0.536707
4	G1	CNAG_03884	0.592725	0.555646	0.491843	0.546738	-1.63977	0.00419804
4	G2	CNAG_00699	1.02128	0.998569	1.05533	1.02506	0.156134	0.268057
4	G3	CNAG_00137	0.206304	0.190159	0.245872	0.214111	-2.88865	0.000443178
4	G4	CNAG_06344	0.918183	0.935712	0.97957	0.944488	-0.146375	0.0932718
4	G5	CNAG_06343	1.06641	1.0304	0.964965	1.02059	0.13937	0.559691
4	G6	CNAG_05352	1.00101	1.01982	1.03368	1.01817	0.130267	0.194911
4	G7	CNAG_02293	1.06665	0.852035	1.23997	1.05288	0.26061	0.683806
4	G8	CNAG_02292	1.06683	1.02829	1.25587	1.117	0.501328	0.238071
4	G9	CNAG_07441	1.00463	1.26865	1.00131	1.09153	0.405699	0.40999
4	G10	CNAG_07442	1.06992	0.921864	0.918614	0.970133	-0.0500905	0.610254
4	G11	CNAG_01523	0.80508	0.789963	0.739029	0.778024	-0.771382	0.0080046
4	G12	CNAG_05415	0.99667	1.277	1.48205	1.25191	1.00786	0.215231
4	H1	CNAG_03946	1.10096	0.92209	0.970998	0.998015	0.0545977	0.973716
4	H2	CNAG_07486	0.949604	1.00842	0.954553	0.970859	-0.0473631	0.261888
4	H3	CNAG_07313	0.939488	1.15081	0.927427	1.00591	0.0842285	0.942507
4	H4	CNAG_00126	1.00101	1.15881	1.07239	1.0774	0.352671	0.231866
4	H5	CNAG_00710	0.990549	0.994302	0.964059	0.98297	-0.0018924	0.215453
4	H6	CNAG_02263	0.991488	1.04501	1.01642	1.01764	0.128275	0.372138
4	H7	CNAG_05288	1.10952	1.01424	1.10311	1.07562	0.345986	0.133095
4	H8	CNAG_04186	0.910317	0.798209	0.879251	0.862592	-0.453862	0.0543669
4	H9	CNAG_03689	1.08243	1.1044	1.00235	1.06306	0.298803	0.179023
4	H10	CNAG_01704	0.900562	0.884589	0.878376	0.887843	-0.359057	0.00345295
4	H11	CNAG_00474	0.906813	1.09103	1.01105	1.00297	0.0731822	0.960716
4	H12	CNAG_07347	0.83136	0.986762	0.957353	0.925159	-0.218951	0.256933
5	A1	CNAG_04618	1.01	1.08	0.95	1.01333	0.11211	0.756568
5	A2	CNAG_05290	1.08	0.97	0.97	1.00667	0.0870798	0.872485
5	A3	CNAG_07827	0.93	0.99	0.98	0.966667	-0.0631043	0.214326
5	A4	CNAG_07516	0.96	1.01	0.85	0.94	-0.163227	0.331957
5	A5	CNAG_02849	0.92	1.05	1.04	1.00333	0.0745644	0.943656
5	A6	CNAG_05177	0.94	1	1.02	0.986667	0.0119878	0.634852
5	A7	CNAG_00156	1.26	1.36	1.44	1.35333	1.38867	0.0210332
5	A8	CNAG_02472	1.02	1.01	0.94	0.99	0.0245031	0.729499
5	A9	CNAG_04892	1.02	0.97	0.96	0.983333	-0.000527585	0.463944
5	A10	CNAG_04891	0.97	1.08	0.87	0.973333	-0.0380736	0.703092
5	A11	CNAG_04992	0.7	0.62	0.39	0.57	-1.55243	0.043657
5	A12	CNAG_02090	1.07	0.99	0.84	0.966667	-0.0631043	0.669951
5	B1	CNAG_01776	1.12	0.93	0.92	0.99	0.0245031	0.891958
5	B2	CNAG_07605	1.06	1.06	0.81	0.976667	-0.0255583	0.80578
5	B3	CNAG_01846	0.98	0.98	0.88	0.946667	-0.138196	0.250731
5	B4	CNAG_04853	0.87	1.01	0.96	0.946667	-0.138196	0.322666
5	B5	CNAG_02539	1.01	0.98	0.89	0.96	-0.0881349	0.382787
5	B6	CNAG_02540	0.95	1.01	1	0.986667	0.0119878	0.547089
5	B7	CNAG_00129	0.98	1.11	0.92	1.00333	0.0745644	0.958004
5	B8	CNAG_01701	1.07	1.04	0.97	1.02667	0.162172	0.463075
5	B9	CNAG_03572	1.06	0.96	0.92	0.98	-0.0130429	0.678366
5	B10	CNAG_00798	0.94	0.88	0.98	0.933333	-0.188258	0.148743
5	B11	CNAG_00799	1.02	1.07	0.63	0.906667	-0.28838	0.571306
5	B12	CNAG_02850	1.05	1	0.92	0.99	0.0245031	0.816403
5	C1	CNAG_04656	1.14	1.02	0.82	0.993333	0.0370184	0.949557
5	C2	CNAG_04657	0.94	1.14	0.99	1.02333	0.149656	0.735236
5	C3	CNAG_04385	1.05	1.01	0.86	0.973333	-0.0380736	0.690006
5	C4	CNAG_04386	0.88	0.95	0.94	0.923333	-0.225804	0.0725505
5	C5	CNAG_07847	0.97	1.12	1.03	1.04	0.212233	0.455669
5	C6	CNAG_02226	0.96	1.09	1.11	1.05333	0.262294	0.37435
5	C7	CNAG_02225	1.04	1.03	1.05	1.04	0.212233	0.0202041
5	C8	CNAG_04860	1.01	0.91	0.76	0.893333	-0.338442	0.279761
5	C9	CNAG_03101	1.01	1.05	0.97	1.01	0.0995951	0.70723
5	C10	CNAG_03524	0.96	1.16	0.86	0.993333	0.0370184	0.946624
5	C11	CNAG_01542	1.02	0.95	0.91	0.96	-0.0881349	0.339422
5	C12	CNAG_03732	1.03	0.9	0.7	0.876667	-0.401018	0.327495
5	D1	CNAG_03247	1.06	1	0.81	0.956667	-0.10065	0.623307
5	D2	CNAG_06232	1.07	1.19	1.04	1.1	0.437509	0.160819
5	D3	CNAG_03193	0.98	1.13	0.95	1.02	0.137141	0.753817
5	D4	CNAG_00797	1.04	1.02	0.97	1.01	0.0995951	0.678366
5	D5	CNAG_06574	1.09	1.09	0.87	1.01667	0.124626	0.84133
5	D6	CNAG_02848	0.99	0.99	0.9	0.96	-0.0881349	0.314006
5	D7	CNAG_04663	1.04	1.07	0.83	0.98	-0.0130429	0.815885
5	D8	CNAG_01575	0.95	1.11	0.91	0.99	0.0245031	0.88504
5	D9	CNAG_02944	1.07	1.06	0.9	1.01	0.0995951	0.872657
5	D10	CNAG_05872	1.04	1.09	0.96	1.03	0.174687	0.511187
5	D11	CNAG_05998	1.01	0.98	0.93	0.973333	-0.0380736	0.371461
5	D12	CNAG_02775	0.88	1.12	0.97	0.99	0.0245031	0.899496
5	E1	CNAG_01113	0.67	1.01	0.61	0.763333	-0.82654	0.197779
5	E2	CNAG_01112	0.97	0.87	0.72	0.853333	-0.488626	0.180961
5	E3	CNAG_06973	1.09	0.98	1.02	1.03	0.174687	0.449209
5	E4	CNAG_01476	0.86	0.9	0.62	0.793333	-0.713902	0.141863
5	E5	CNAG_03754	1.1	0.93	0.81	0.946667	-0.138196	0.590952
5	E6	CNAG_01475	0.99	1.09	1	1.02667	0.162172	0.489939
5	E7	CNAG_00476	1.05	1.05	0.76	0.953333	-0.113166	0.676942
5	E8	CNAG_03765	0.16	0.31	0.12	0.196667	-2.95415	0.00514248
5	E9	CNAG_04524	1.05	1.1	0.84	0.996667	0.0495338	0.970421
5	E10	CNAG_06501	0.95	0.81	0.76	0.84	-0.538687	0.106503
5	E11	CNAG_06502	0.98	0.94	0.87	0.93	-0.200773	0.161341
5	E12	CNAG_06863	0.88	1.04	0.85	0.923333	-0.225804	0.323237
5	F1	CNAG_04691	1.15	1.01	0.85	1.00333	0.0745644	0.972814
5	F2	CNAG_03562	1.14	0.91	1.01	1.02	0.137141	0.792237
5	F3	CNAG_07716	1.05	1.17	0.8	1.00667	0.0870798	0.956786
5	F4	CNAG_01062	0.99	0.9	1.06	0.983333	-0.000527585	0.753368
5	F5	CNAG_03199	1.04	1.01	1.02	1.02333	0.149656	0.118083
5	F6	CNAG_02830	0.49	0.92	0.21	0.54	-1.66507	0.155738
5	F7	CNAG_04633	0.96	0.97	0.88	0.936667	-0.175742	0.15618
5	F8	CNAG_01930	1.07	1.21	0.84	1.04	0.212233	0.74634
5	F9	CNAG_00737	1.1	0.91	0.78	0.93	-0.200773	0.529838
5	F10	CNAG_04983	1.12	0.94	0.95	1.00333	0.0745644	0.959676
5	F11	CNAG_04982	0.87	0.9	0.94	0.903333	-0.300896	0.0412896
5	F12	CNAG_03051	0.99	1.12	0.87	0.993333	0.0370184	0.934836
5	G1	CNAG_01448	1.06	0.92	0.96	0.98	-0.0130429	0.678366
5	G2	CNAG_02526	1.03	0.89	1.13	1.01667	0.124626	0.833055
5	G3	CNAG_03050	1.01	0.95	0.93	0.963333	-0.0756196	0.266667
5	G4	CNAG_07685	1.07	1.06	0.86	0.996667	0.0495338	0.965558
5	G5	CNAG_03902	1.16	0.99	0.91	1.02	0.137141	0.811578
5	G6	CNAG_02011	1.04	1.01	0.84	0.963333	-0.0756196	0.615629
5	G7	CNAG_02010	1.18	0.93	0.85	0.986667	0.0119878	0.905562
5	G8	CNAG_05156	0.98	1.18	0.93	1.03	0.174687	0.732385
5	G9	CNAG_01643	0.99	1.03	0.92	0.98	-0.0130429	0.597306
5	G10	CNAG_00260	0.8	0.84	0.76	0.8	-0.688871	0.0130725
5	G11	CNAG_05727	0.94	0.87	1	0.936667	-0.175742	0.233846
5	G12	CNAG_03857	1.06	0.96	0.85	0.956667	-0.10065	0.549035
5	H1	CNAG_04705	0.83	1.03	1.01	0.956667	-0.10065	0.565943
5	H2	CNAG_01420	0.93	1.03	0.95	0.97	-0.0505889	0.429648
5	H3	CNAG_00261	1	1	0.95	0.983333	-0.000527585	0.42265
5	H4	CNAG_07519	1.01	0.98	1	0.996667	0.0495338	0.741801
5	H5	CNAG_00078	0.98	1	0.99	0.99	0.0245031	0.225403
5	H6	CNAG_06240	0.83	1.06	0.9	0.93	-0.200773	0.411882
5	H7	CNAG_05304	1.08	0.97	1.04	1.03	0.174687	0.449209
5	H8	CNAG_01118	0.99	1.04	1.05	1.02667	0.162172	0.287303
5	H9	CNAG_03867	1.03	1.06	1.05	1.04667	0.237264	0.0339082
5	H10	CNAG_02533	0.76	0.81	0.72	0.763333	-0.82654	0.0118855
5	H11	CNAG_06594	1	1.01	0.96	0.99	0.0245031	0.579916
5	H12	CNAG_06595	0.96	0.94	0.93	0.943333	-0.150712	0.0233755
6	A1	CNAG_06000	0.96	1.06	1.01	1.01	0.0995951	0.762085
6	A2	CNAG_01921	0.85	1.16	0.93	0.98	-0.0130429	0.849529
6	A3	CNAG_00519	0.38	1.43	0.47	0.76	-0.839055	0.549172
6	A4	CNAG_00588	0.93	1.1	0.97	1	0.0620491	1
6	A5	CNAG_03168	0.17	0.34	0.25	0.253333	-2.74139	0.00429692
6	A6	CNAG_01525	0.91	1.13	0.97	1.00333	0.0745644	0.964125
6	A7	CNAG_01524	0.97	1.19	0.94	1.03333	0.187202	0.713466
6	A8	CNAG_04594	0.95	1.11	1.03	1.03	0.174687	0.582635
6	A9	CNAG_06993	0.91	1.17	0.97	1.01667	0.124626	0.851718
6	A10	CNAG_06776	0.97	1.22	0.99	1.06	0.287325	0.532428
6	A11	CNAG_06424	0.93	0.98	1	0.97	-0.0505889	0.286254
6	A12	CNAG_02588	0.83	1.09	0.95	0.956667	-0.10065	0.622355
6	B1	CNAG_06905	0.96	1.13	0.92	1.00333	0.0745644	0.963412
6	B2	CNAG_06904	0.97	1.19	0.88	1.01333	0.11211	0.898137
6	B3	CNAG_03169	0.92	1.02	0.91	0.95	-0.125681	0.290524
6	B4	CNAG_03280	0.88	1.17	0.95	1	0.0620491	1
6	B5	CNAG_02288	0.88	1.08	1	0.986667	0.0119878	0.839872
6	B6	CNAG_07729	0.89	1.18	0.89	0.986667	0.0119878	0.902929
6	B7	CNAG_03408	0.97	1.13	1.05	1.05	0.249779	0.392169
6	B8	CNAG_06282	0.96	1.22	1.02	1.06667	0.312356	0.485656
6	B9	CNAG_01970	1.03	1.23	0.95	1.07	0.324871	0.489019
6	B10	CNAG_01969	1.05	1.1	1	1.05	0.249779	0.225403
6	B11	CNAG_03525	1.04	1.23	1	1.09	0.399963	0.332264
6	B12	CNAG_03526	0.97	1.06	0.91	0.98	-0.0130429	0.691393
6	C1	CNAG_01535	0.97	1.12	0.98	1.02333	0.149656	0.677457
6	C2	CNAG_05114	0.87	1.26	0.99	1.04	0.212233	0.761803
6	C3	CNAG_07752	0.93	1.07	0.98	0.993333	0.0370184	0.885668
6	C4	CNAG_04223	1.02	1.2	1.02	1.08	0.362417	0.314006
6	C5	CNAG_04587	0.98	1.09	0.97	1.01333	0.11211	0.761803
6	C6	CNAG_02691	1.05	1.12	1.01	1.06	0.287325	0.202947
6	C7	CNAG_02692	0.98	1.17	0.94	1.03	0.174687	0.713527
6	C8	CNAG_04224	1.15	1.29	1.1	1.18	0.737877	0.0869725
6	C9	CNAG_02776	1	1.2	0.96	1.05333	0.262294	0.547089
6	C10	CNAG_03632	0.87	1.1	1.02	0.996667	0.0495338	0.965057
6	C11	CNAG_04885	0.88	1.21	1	1.03	0.174687	0.785166
6	C12	CNAG_06662	1.05	1.12	0.93	1.03333	0.187202	0.608969
6	D1	CNAG_03631	0.93	1.21	1.02	1.05333	0.262294	0.584381
6	D2	CNAG_07647	0.88	1.13	0.92	0.976667	-0.0255583	0.791855
6	D3	CNAG_06266	0.85	1.01	1.06	0.973333	-0.0380736	0.714649
6	D4	CNAG_06265	1	1.2	0.93	1.04333	0.224748	0.645791
6	D5	CNAG_02400	1.41	1.46	1.1	1.32333	1.27604	0.10289
6	D6	CNAG_02071	0.98	1.17	0.95	1.03333	0.187202	0.676238
6	D7	CNAG_02070	0.92	1.08	0.97	0.99	0.0245031	0.852021
6	D8	CNAG_02684	1.05	1.2	0.81	1.02	0.137141	0.87644
6	D9	CNAG_02685	0.98	0.84	0.86	0.893333	-0.338442	0.134819
6	D10	CNAG_05420	0.7	0.93	0.61	0.746667	-0.889116	0.117114
6	D11	CNAG_05939	0.83	1.05	0.78	0.886667	-0.363472	0.305109
6	D12	CNAG_05940	0.99	1.19	0.86	1.01333	0.11211	0.902235
6	E1	CNAG_07743	0.86	1.2	0.9	0.986667	0.0119878	0.912462
6	E2	CNAG_00765	0.92	1.11	1.02	1.01667	0.124626	0.79002
6	E3	CNAG_00745	0.9	1.1	0.81	0.936667	-0.175742	0.536861
6	E4	CNAG_00744	0.97	1.09	0.96	1.00667	0.0870798	0.887846
6	E5	CNAG_00162	0.87	1.15	1.07	1.03	0.174687	0.753123
6	E6	CNAG_02401	1.33	2.05	1.49	1.62333	2.40242	0.103867
6	E7	CNAG_02658	0.95	1.05	1.14	1.04667	0.237264	0.484653
6	E8	CNAG_00485	0.85	1.1	1	0.983333	-0.000527585	0.839872
6	E9	CNAG_06401	1.04	1.59	0.95	1.19333	0.787939	0.435749
6	E10	CNAG_01960	0.88	0.91	0.78	0.856667	-0.47611	0.0676377
6	E11	CNAG_01961	0.96	1.2	1	1.05333	0.262294	0.547089
6	E12	CNAG_02930	0.73	1.18	0.86	0.923333	-0.225804	0.624261
6	F1	CNAG_01238	0.87	0.99	0.97	0.943333	-0.150712	0.266396
6	F2	CNAG_01239	0.85	1.09	1	0.98	-0.0130429	0.80197
6	F3	CNAG_00332	0.88	1.16	0.89	0.976667	-0.0255583	0.822941
6	F4	CNAG_00333	0.88	1.04	1.04	0.986667	0.0119878	0.825922
6	F5	CNAG_04801	0.88	1.05	0.88	0.936667	-0.175742	0.379958
6	F6	CNAG_05663	1.01	1.13	1.03	1.05667	0.27481	0.266396
6	F7	CNAG_05664	1	1.03	1.03	1.02	0.137141	0.183503
6	F8	CNAG_01574	0.99	1.06	1	1.01667	0.124626	0.525421
6	F9	CNAG_01573	0.99	1.25	0.85	1.03	0.174687	0.821878
6	F10	CNAG_00486	0.9	1.12	0.91	0.976667	-0.0255583	0.775821
6	F11	CNAG_06220	1.02	1.19	0.96	1.05667	0.27481	0.497165
6	F12	CNAG_00165	0.75	1.07	0.76	0.86	-0.463595	0.314143
6	G1	CNAG_00566	0.96	1.19	0.95	1.03333	0.187202	0.712044
6	G2	CNAG_00565	0.24	0.39	0.28	0.303333	-2.55366	0.0041181
6	G3	CNAG_06963	0.9	1.13	0.97	1	0.0620491	1
6	G4	CNAG_03178	0.99	1.11	1.03	1.04333	0.224748	0.344237
6	G5	CNAG_03719	0.95	1.14	0.95	1.01333	0.11211	0.852758
6	G6	CNAG_00922	0.82	1.18	0.76	0.92	-0.238319	0.603941
6	G7	CNAG_02041	1.01	1.23	1.08	1.10667	0.46254	0.241953
6	G8	CNAG_00921	0.96	1.19	0.99	1.04667	0.237264	0.58426
6	G9	CNAG_04343	0.96	1.07	0.96	0.996667	0.0495338	0.93585
6	G10	CNAG_07415	0.95	1.09	1.06	1.03333	0.187202	0.515498
6	G11	CNAG_05586	0.96	1.25	1.07	1.09333	0.412479	0.384578
6	G12	CNAG_05686	0.85	1.31	0.93	1.03	0.174687	0.852141
6	H1	CNAG_04344	0.95	1.01	1.01	0.99	0.0245031	0.666667
6	H2	CNAG_07547	0.9	1.07	0.94	0.97	-0.0505889	0.617971
6	H3	CNAG_00399	0.95	1.15	0.9	1	0.0620491	1
6	H4	CNAG_04215	0.28	0.45	0.38	0.37	-2.30335	0.00607504
6	H5	CNAG_07452	0.96	1.15	0.98	1.03	0.174687	0.66803
6	H6	CNAG_05913	1	1.12	0.98	1.03333	0.187202	0.525421
6	H7	CNAG_05914	0.97	1.15	1.03	1.05	0.249779	0.444444
6	H8	CNAG_04736	1.03	1.18	1.07	1.09333	0.412479	0.172885
6	H9	CNAG_04735	0.95	1.12	1	1.02333	0.149656	0.689119
6	H10	CNAG_04609	1.01	1.21	1.05	1.09	0.399963	0.278652
6	H11	CNAG_05393	0.87	1.05	0.95	0.956667	-0.10065	0.492822
6	H12	CNAG_06541	0.97	1.16	0.91	1.01333	0.11211	0.875846
7	A1	CNAG_00826	1	1.11	1	1.03667	0.199718	0.42265
7	A2	CNAG_00827	1.06	1.11	0.99	1.05333	0.262294	0.265096
7	A3	CNAG_00637	1.06	1.06	1.02	1.04667	0.237264	0.0728274
7	A4	CNAG_05115	0.99	1.07	1.03	1.03	0.174687	0.323519
7	A5	CNAG_03912	1.06	1.15	0.97	1.06	0.287325	0.367544
7	A6	CNAG_01772	1.04	1.07	1.03	1.04667	0.237264	0.0603815
7	A7	CNAG_03911	1	1.35	1.13	1.16	0.662785	0.257752
7	A8	CNAG_02081	0.98	1.09	1.16	1.07667	0.349902	0.280899
7	A9	CNAG_01702	1	1.16	1.04	1.06667	0.312356	0.29986
7	A10	CNAG_04719	0.99	1.3	1.14	1.14333	0.600209	0.250443
7	A11	CNAG_01506	1.11	1.42	1.11	1.21333	0.863031	0.175
7	A12	CNAG_04963	1.03	1.42	1.01	1.15333	0.637755	0.369449
7	B1	CNAG_04108	1.63	1.16	0.55	1.11333	0.487571	0.751699
7	B2	CNAG_01231	0.91	1.04	1.02	0.99	0.0245031	0.827655
7	B3	CNAG_06835	0.92	1.35	0.99	1.08667	0.387448	0.582056
7	B4	CNAG_03683	0.86	1.2	0.91	0.99	0.0245031	0.933432
7	B5	CNAG_00879	1.18	1.22	1.14	1.18	0.737877	0.0160653
7	B6	CNAG_07454	1.01	1.06	1.13	1.06667	0.312356	0.195482
7	B7	CNAG_00746	0.78	0.98	0.93	0.896667	-0.325926	0.22765
7	B8	CNAG_06388	1.01	1.04	1.06	1.03667	0.199718	0.127643
7	B9	CNAG_00264	0.97	1.01	0.76	0.913333	-0.26335	0.379897
7	B10	CNAG_04470	1	1.16	0.97	1.04333	0.224748	0.538938
7	B11	CNAG_05640	1.12	1.28	1.1	1.16667	0.687816	0.099647
7	B12	CNAG_04469	1.02	1.15	1.09	1.08667	0.387448	0.147426
7	C1	CNAG_07937	1.01	1.02	0.98	1.00333	0.0745644	0.80755
7	C2	CNAG_06583	0.97	1.08	1.08	1.04333	0.224748	0.358757
7	C3	CNAG_06428	0.96	1.13	0.92	1.00333	0.0745644	0.963412
7	C4	CNAG_06427	0.98	1.25	1.08	1.10333	0.450025	0.320117
7	C5	CNAG_04123	3.12	1.67	1.09	1.96	3.66647	0.252747
7	C6	CNAG_04122	0.99	1.1	1.04	1.04333	0.224748	0.306111
7	C7	CNAG_03369	1.1	1.2	0.79	1.03	0.174687	0.83061
7	C8	CNAG_03413	1.03	1.19	1.14	1.12	0.512601	0.126358
7	C9	CNAG_01594	1.03	1.11	1.05	1.06333	0.29984	0.118896
7	C10	CNAG_06579	0.97	0.97	0.96	0.966667	-0.0631043	0.00985246
7	C11	CNAG_04757	1	1.1	0.97	1.02333	0.149656	0.612899
7	C12	CNAG_00874	1.02	1.08	0.99	1.03	0.174687	0.374457
7	D1	CNAG_07538	1	1.08	1	1.02667	0.162172	0.42265
7	D2	CNAG_05591	0.9	1.2	0.88	0.993333	0.0370184	0.954498
7	D3	CNAG_00758	0.96	1.06	1.1	1.04	0.212233	0.438049
7	D4	CNAG_04730	1.16	1.31	1.2	1.22333	0.900577	0.0380352
7	D5	CNAG_03997	0.93	1.14	1.05	1.04	0.212233	0.578363
7	D6	CNAG_04514	4.38	4.63	5.05	4.68667	13.904	0.00279959
7	D7	CNAG_02822	1.06	1.17	1.03	1.08667	0.387448	0.178629
7	D8	CNAG_00668	0.96	1.12	1.16	1.08	0.362417	0.320634
7	D9	CNAG_02990	1.01	0.9	0.99	0.966667	-0.0631043	0.428338
7	D10	CNAG_04887	1.14	1.01	0.96	1.03667	0.199718	0.564847
7	D11	CNAG_07711	1.05	1.12	0.92	1.03	0.174687	0.659589
7	D12	CNAG_04622	1.04	1.19	0.95	1.06	0.287325	0.481679
7	E1	CNAG_04449	0.97	1.19	0.99	1.05	0.249779	0.550382
7	E2	CNAG_03874	1.1	1.12	1.05	1.09	0.399963	0.049555
7	E3	CNAG_04888	1.09	1.15	0.99	1.07667	0.349902	0.242124
7	E4	CNAG_06978	0.95	1.07	0.96	0.993333	0.0370184	0.878284
7	E5	CNAG_04105	1	1.1	1.13	1.07667	0.349902	0.190362
7	E6	CNAG_02655	1.05	1.17	1.07	1.09667	0.424994	0.121212
7	E7	CNAG_01635	1	1.17	1.02	1.06333	0.29984	0.359146
7	E8	CNAG_07626	1.06	1.15	1.06	1.09	0.399963	0.095466
7	E9	CNAG_02475	1.07	1.19	1.05	1.10333	0.450025	0.141863
7	E10	CNAG_00070	0.99	1.1	0.9	0.996667	0.0495338	0.959277
7	E11	CNAG_03110	1.03	1.07	1.17	1.09	0.399963	0.163168
7	E12	CNAG_03512	0.98	1.21	1.15	1.11333	0.487571	0.24163
7	F1	CNAG_04632	0.99	1.17	0.98	1.04667	0.237264	0.528595
7	F2	CNAG_03007	1.05	1.02	1.21	1.09333	0.412479	0.254327
7	F3	CNAG_01699	1.01	1.2	0.89	1.03333	0.187202	0.747301
7	F4	CNAG_00840	1.11	1.18	0.89	1.06	0.287325	0.563179
7	F5	CNAG_00839	1.04	1.25	1.02	1.10333	0.450025	0.295273
7	F6	CNAG_06102	1.04		0.91	0.975	-0.0318159	0.76625
7	F7	CNAG_02966	1.03	1.08	1.15	1.08667	0.387448	0.13043
7	F8	CNAG_01041	0.91	1.01	1.07	0.996667	0.0495338	0.949557
7	F9	CNAG_07780	1.2	1.58	1.36	1.38	1.4888	0.074729
7	F10	CNAG_03242	1.21	1.09	0.98	1.09333	0.412479	0.295137
7	F11	CNAG_03241	1.13	0.99	1.12	1.08	0.362417	0.218038
7	F12	CNAG_03364	0.95	1.14	1.06	1.05	0.249779	0.459788
7	G1	CNAG_03365	1.03	1.11	1.12	1.08667	0.387448	0.0931459
7	G2	CNAG_07444	1.04	1.11	1.07	1.07333	0.337387	0.0686657
7	G3	CNAG_00057	1.04	1.24	0.98	1.08667	0.387448	0.385121
7	G4	CNAG_06577	0.94	1.17	1.22	1.11	0.475055	0.330148
7	G5	CNAG_07517	0.68	0.99	0.8	0.823333	-0.601264	0.189398
7	G6	CNAG_04140	1.08	1.05	1.03	1.05333	0.262294	0.0668611
7	G7	CNAG_04139	0.98	1.15	1.04	1.05667	0.27481	0.372946
7	G8	CNAG_02498	1.02	1.13	1.11	1.08667	0.387448	0.124534
7	G9	CNAG_02255	1.04	1.09	1.03	1.05333	0.262294	0.102765
7	G10	CNAG_02254	1.12	1.1	0.92	1.04667	0.237264	0.539434
7	G11	CNAG_01163	0.72	1.09	0.85	0.886667	-0.363472	0.405427
7	G12	CNAG_06230	0.1	0.34	0.26	0.233333	-2.81648	0.00836272
7	H1	CNAG_07317	0.38	0.42	0.47	0.423333	-2.1031	0.00203195
7	H2	CNAG_02550	0.86	1.18	0.98	1.00667	0.0870798	0.949557
7	H3	CNAG_02551	0.94	1.2	1.06	1.06667	0.312356	0.468506
7	H4	CNAG_01995	1.01	1.22	1.06	1.09667	0.424994	0.266469
7	H5	CNAG_07773	0.95	1.29	1.14	1.12667	0.537632	0.326774
7	H6	CNAG_06277	1.08	1.14	0.92	1.04667	0.237264	0.55095
7	H7	CNAG_07696	1.02	1.15	1.03	1.06667	0.312356	0.251519
7	H8	CNAG_07697	1.1	1.16	1.01	1.09	0.399963	0.174971
7	H9	CNAG_06099	0.97	1.17	1.02	1.05333	0.262294	0.468436
7	H10	CNAG_06098	1.04	1.11	0.95	1.03333	0.187202	0.546391
7	H11	CNAG_06278	0.92	1.25	0.93	1.03333	0.187202	0.787474
7	H12	CNAG_03140	1.01	1.12	1.04	1.05667	0.27481	0.226473
8	A1	CNAG_07772	1.1171	0.995934	1.03155	1.0482	0.243005	0.312077
8	A2	CNAG_04308	1.01725	0.972999	1.01376	1.00134	0.0670663	0.933624
8	A3	CNAG_01441	1.02234	1.00771	1.05531	1.02846	0.168889	0.180607
8	A4	CNAG_05160	1.22665	1.0625	1.11413	1.13443	0.566773	0.109106
8	A5	CNAG_05161	1.08756	1.07885	1.10116	1.08919	0.396918	0.00525882
8	A6	CNAG_07917	1.13414	1.03392	1.05919	1.07575	0.346473	0.128163
8	A7	CNAG_06610	1.06877	1.05671	0.995775	1.04042	0.213802	0.215503
8	A8	CNAG_02366	1.00954	0.821219	0.927357	0.919371	-0.24068	0.277199
8	A9	CNAG_01229	1.63049	1.06038	1.13086	1.27391	1.09048	0.266445
8	A10	CNAG_04681	1.02001	1.04842	0.938618	1.00235	0.070871	0.949571
8	A11	CNAG_02365	1.09894	0.942019	1.08001	1.04032	0.213445	0.500528
8	A12	CNAG_04655	1.24267	0.884629	0.998912	1.04207	0.220011	0.728809
8	B1	CNAG_04504	1.02817	1.08332	1.00934	1.04028	0.213271	0.211301
8	B2	CNAG_05934	1.07536	1.0544	1.08035	1.07003	0.325001	0.0126351
8	B3	CNAG_04582	1.19972	1.08595	1.12562	1.1371	0.576802	0.0543597
8	B4	CNAG_00189	1.07887	1.036	0.974235	1.0297	0.173573	0.431199
8	B5	CNAG_00188	1.05013	1.06009	1.14432	1.08485	0.38061	0.104837
8	B6	CNAG_06407	1.06931	0.950604	1.03702	1.01898	0.133305	0.645829
8	B7	CNAG_05369	1.15552	0.969224	1.10044	1.07506	0.343874	0.307255
8	B8	CNAG_06408	1.19023	1.02956	1.04772	1.08917	0.396838	0.221318
8	B9	CNAG_07457	1.1334	0.951931	1.00128	1.02887	0.170442	0.647375
8	B10	CNAG_05119	0.966333	0.951484	0.935277	0.951031	-0.121809	0.031941
8	B11	CNAG_00407	1.02295	1.08412	0.965346	1.02414	0.152676	0.554417
8	B12	CNAG_05813	0.912197	0.947938	1.06977	0.976633	-0.0256834	0.672664
8	C1	CNAG_06310	1.05034	1.06502	1.00233	1.03923	0.209334	0.174026
8	C2	CNAG_06309	1.17195	1.02053	1.05015	1.08087	0.365697	0.223012
8	C3	CNAG_02510	1.19318	1.2494	1.16137	1.20132	0.817917	0.015949
8	C4	CNAG_04953	1.0939	1.03025	1.03354	1.05256	0.2594	0.126257
8	C5	CNAG_06578	0.989558	1.00059	1.00251	0.997553	0.0528601	0.605897
8	C6	CNAG_01953	0.961128	0.909149	0.965441	0.945239	-0.143555	0.0939805
8	C7	CNAG_01744	1.17109	0.98671	1.39359	1.18379	0.752125	0.258583
8	C8	CNAG_01745	1.04037	0.881317	0.987852	0.969847	-0.0511644	0.585333
8	C9	CNAG_04566	1.12637	1.03874	1.02091	1.06201	0.294856	0.197448
8	C10	CNAG_06172	0.980628	1.049	0.961637	0.997089	0.0511191	0.92264
8	C11	CNAG_05540	1.01713	1.08765	0.872217	0.992331	0.0332559	0.914798
8	C12	CNAG_00372	1.3106	0.377065	0.41685	0.701504	-1.05868	0.430646
8	D1	CNAG_04016	1.07253	1.0791	1.00227	1.0513	0.254663	0.172241
8	D2	CNAG_04015	1.0563	0.909128	1.08172	1.01571	0.121051	0.797716
8	D3	CNAG_00796	0.994525	1.11094	1.05062	1.05203	0.257393	0.26175
8	D4	CNAG_05520	1.71437	1.68393	1.5743	1.65753	2.53081	0.00415831
8	D5	CNAG_04283	0.486486	0.225971	0.228939	0.313799	-2.51436	0.015468
8	D6	CNAG_00398	1.07782	1.07221	1.07597	1.07533	0.344892	0.000480934
8	D7	CNAG_03382	0.941862	1.01906	1.03511	0.998679	0.0570879	0.967556
8	D8	CNAG_03383	0.993278	0.997548	1.04319	1.01134	0.104625	0.551389
8	D9	CNAG_01742	0.922056	0.937833	0.933316	0.931068	-0.196762	0.00459965
8	D10	CNAG_01743	1.26399	1.04016	0.932074	1.07874	0.357685	0.505024
8	D11	CNAG_05452	1.04396	0.964243	1.27186	1.09335	0.412554	0.417743
8	D12	CNAG_05453	0.909709	1.01766	0.995477	0.974281	-0.0345158	0.516387
8	E1	CNAG_07438	1.06521	1.06553	1.05048	1.0604	0.288843	0.00668946
8	E2	CNAG_03722	1.51712	1.22776	1.60142	1.44877	1.74699	0.0580875
8	E3	CNAG_01753	1.04233	1.04439	0.952046	1.01292	0.110567	0.712527
8	E4	CNAG_01604	1.15313	1.00051	0.991975	1.04854	0.244293	0.451726
8	E5	CNAG_01605	1.0911	1.07515	1.11765	1.09463	0.417358	0.0167297
8	E6	CNAG_03705	1.09165	1.00647	0.999952	1.03269	0.184785	0.383745
8	E7	CNAG_06439	1.02518	0.913843	0.935671	0.958231	-0.094775	0.344889
8	E8	CNAG_00074	1.0129	1.01171	0.995428	1.00668	0.0871261	0.357715
8	E9	CNAG_03837	0.928842	1.07043	0.970853	0.990043	0.0246641	0.834614
8	E10	CNAG_03838	0.960616	0.83936	0.880616	0.893531	-0.337701	0.0959503
8	E11	CNAG_04505	1.05341	1.02513	1.00229	1.02694	0.163212	0.210016
8	E12	CNAG_00302	1.08384	0.912461	0.874145	0.956814	-0.100097	0.571914
8	F1	CNAG_04415	1.10045	1.01362	1.03667	1.05025	0.250703	0.192657
8	F2	CNAG_04416	1.04232	1.13114	0.972448	1.04864	0.244662	0.400534
8	F3	CNAG_06890	1.0279	1.19755	0.996327	1.07393	0.339616	0.358313
8	F4	CNAG_06191	1.12513	1.1054	1.01959	1.08338	0.37509	0.123605
8	F5	CNAG_00539	1.07242	0.971023	0.899496	0.980978	-0.00937079	0.741021
8	F6	CNAG_00540	0.994725	0.98034	0.841829	0.938964	-0.167115	0.337099
8	F7	CNAG_07591	1.02639	0.924377	0.927043	0.95927	-0.0908751	0.348858
8	F8	CNAG_00009	0.988877	1.02319	0.779632	0.930565	-0.198651	0.457933
8	F9	CNAG_04027	0.949495	1.15635	0.993105	1.03298	0.185891	0.652602
8	F10	CNAG_01044	1.01736	0.87593	0.939735	0.944342	-0.146923	0.306564
8	F11	CNAG_07599	1.03389	1.17944	0.877345	1.03023	0.175532	0.762015
8	F12	CNAG_02298	1.11021	0.98069	0.999401	1.0301	0.175062	0.534054
8	G1	CNAG_02297	1.0389	1.0076	1.05401	1.0335	0.187838	0.133818
8	G2	CNAG_01746	0.976957	1.09127	1.05434	1.04086	0.215448	0.348953
8	G3	CNAG_00066	1.08588	1.15217	1.18268	1.14024	0.588596	0.0390936
8	G4	CNAG_06082	1.02937	1.05832	1.09014	1.05928	0.284618	0.0775917
8	G5	CNAG_06193	1.18132	1.16866	1.16102	1.17033	0.701588	0.00120559
8	G6	CNAG_07368	0.983577	1.03919	1.00108	1.00795	0.0918954	0.676109
8	G7	CNAG_01089	1.13312	0.91786	0.983783	1.01159	0.105557	0.872373
8	G8	CNAG_05315	0.969525	0.99643	1.05549	1.00715	0.0888852	0.804752
8	G9	CNAG_05316	0.965358	1.09565	0.951761	1.00426	0.0780279	0.934528
8	G10	CNAG_00236	0.412264	0.172252	0.202746	0.26242	-2.70727	0.0102991
8	G11	CNAG_00235	1.14152	0.968124	0.913661	1.00777	0.0912182	0.920291
8	G12	CNAG_04101	1.24589	1.06243	1.07246	1.12693	0.538606	0.166739
8	H1	CNAG_01982	1.04819	1.05335	1.00917	1.0369	0.200611	0.11803
8	H2	CNAG_01088	1.01476	0.978908	0.987972	0.99388	0.0390714	0.626971
8	H3	CNAG_06453	1.0951	1.10246	1.08094	1.09283	0.410603	0.004592
8	H4	CNAG_01047	1.11957	0.976994	1.0185	1.03835	0.206047	0.460624
8	H5	CNAG_03213	0.985482	1.02229	1.11812	1.04196	0.219607	0.399684
8	H6	CNAG_03019	0.993792	1.08989	0.996023	1.02657	0.161804	0.489778
8	H7	CNAG_05446	0.881826	0.842641	0.783672	0.836046	-0.553532	0.0289629
8	H8	CNAG_05445	no growth
8	H9	CNAG_06568	0.960631	0.414042	0.841991	0.738888	-0.918322	0.256353
8	H10	CNAG_00276	1.0483	0.869541	1.02786	0.981897	-0.00591913	0.778995
8	H11	CNAG_00275	1.10638	1.09679	0.938331	1.04717	0.239146	0.477933
8	H12	CNAG_04907	1.23514	0.998017	1.06734	1.10017	0.438136	0.290709
9	A1	CNAG_00865	0.988189	1.07141	1.04356	1.03439	0.191156	0.294961
9	A2	CNAG_07456	0.988232	1.09228	0.942883	1.0078	0.0913262	0.876274
9	A3	CNAG_01713	1.06604	1.14059	1.07349	1.09338	0.412637	0.0588312
9	A4	CNAG_04688	0.919097	1.01289	0.769681	0.900557	-0.31132	0.29541
9	A5	CNAG_02008	1.27851	1.08212	0.942662	1.1011	0.441621	0.408377
9	A6	CNAG_05408	1.06415	1.06605	0.989732	1.03998	0.21215	0.252609
9	A7	CNAG_05817	0.271224	0.412761	0.267219	0.317068	-2.50209	0.00487542
9	A8	CNAG_06323	1.0747	1.05876	0.987229	1.04023	0.213092	0.273377
9	A9	CNAG_02007	0.818657	0.897496	1.05004	0.922065	-0.230566	0.369909
9	A10	CNAG_01686	1.02156	1.08134	1.00362	1.03551	0.195363	0.269835
9	A11	CNAG_00923	0.951663	1.09048	0.993801	1.01198	0.107036	0.798061
9	A12	CNAG_06902	1.0212	1.01694	1.15347	1.06387	0.301848	0.29019
9	B1	CNAG_02338	1.16842	0.953851	1.04081	1.05436	0.266148	0.47498
9	B2	CNAG_06336	1.05396	1.06477	1.1047	1.07448	0.341682	0.0403392
9	B3	CNAG_03542	0.860628	0.856941	0.845652	0.854407	-0.484596	0.000956082
9	B4	CNAG_03543	1.00784	1.05255	1.05719	1.03919	0.209209	0.130358
9	B5	CNAG_02118	1.09354	1.05365	0.998919	1.0487	0.244904	0.217767
9	B6	CNAG_07533	0.954735	1.1388	0.995383	1.02964	0.173327	0.648548
9	B7	CNAG_04642	0.966612	0.898879	0.966091	0.943861	-0.148732	0.129944
9	B8	CNAG_02168	1.1425	1.0952	0.992257	1.07665	0.349848	0.226078
9	B9	CNAG_06298	1.12954	1.06926	1.02538	1.07473	0.342627	0.13173
9	B10	CNAG_06297	1.06631	1.07907	0.991238	1.04554	0.233027	0.238395
9	B11	CNAG_02983	1.13002	0.95928	1.00206	1.03045	0.176394	0.612902
9	B12	CNAG_07468	1.02529	1.08691	1.03648	1.04956	0.248126	0.120381
9	C1	CNAG_00832	1.08693	1.14147	0.975129	1.06784	0.31677	0.300118
9	C2	CNAG_04876	1.17795	1.12671	1.14391	1.14952	0.623453	0.0099852
9	C3	CNAG_04877	1.00894	1.11442	0.977392	1.03358	0.188134	0.502734
9	C4	CNAG_03058	1.21918	1.05963	0.950366	1.0764	0.348882	0.43091
9	C5	CNAG_07779	1.10388	1.06843	0.960969	1.04443	0.22885	0.409784
9	C6	CNAG_04945	0.972882	1.06952	0.966311	1.0029	0.0729483	0.938587
9	C7	CNAG_04944	0.960719	1.07406	0.988788	1.00786	0.0915498	0.839104
9	C8	CNAG_07941	1.13525	1.12973	1.19265	1.15255	0.634797	0.0169494
9	C9	CNAG_02270	0.320127	0.502468	0.167947	0.330181	-2.45286	0.0202116
9	C10	CNAG_03113	0.936188	1.08315	0.9981	1.00581	0.083879	0.90394
9	C11	CNAG_03114	1.05922	1.13381	1.05889	1.08397	0.377328	0.0779035
9	C12	CNAG_07642	1.05698	1.12202	0.983429	1.05414	0.265329	0.308853
9	D1	CNAG_04137	1.061	1.16199	0.912921	1.0453	0.232136	0.595047
9	D2	CNAG_05632	1.11804	1.06414	0.938751	1.04031	0.213397	0.527114
9	D3	CNAG_02029	0.174817	0.699895	0.142229	0.33898	-2.41982	0.0672768
9	D4	CNAG_02030	0.953788	1.11985	1.1616	1.07841	0.356449	0.342088
9	D5	CNAG_07830	1.02496	1.06589	0.925197	1.00535	0.0821344	0.909834
9	D6	CNAG_05324	1.1933	1.04616	1.04568	1.09505	0.418912	0.192689
9	D7	CNAG_04323	1.34831	1.19376	1.02023	1.18743	0.765775	0.186543
9	D8	CNAG_04324	1.05633	1.00529	1.05907	1.04023	0.213097	0.148125
9	D9	CNAG_03384	1.13624	1.05482	0.988968	1.06001	0.287371	0.294214
9	D10	CNAG_03385	1.09804	1.06343	0.9128	1.02476	0.155008	0.705753
9	D11	CNAG_06752	1.2648	1.11944	1.04857	1.14427	0.603726	0.151562
9	D12	CNAG_01052	1.01752	1.10855	1.05654	1.06087	0.290599	0.147277
9	E1	CNAG_03355	1.02386	1.07494	1.02197	1.04025	0.21319	0.146135
9	E2	CNAG_04634	1.14613	1.13085	1.12678	1.13459	0.567375	0.00191004
9	E3	CNAG_04520	1.10165	1.09682	1.10299	1.10048	0.43933	0.000347189
9	E4	CNAG_03667	0.962466	1.08813	1.03922	1.02994	0.174457	0.499024
9	E5	CNAG_03668	1.14439	1.02074	1.09799	1.08771	0.391349	0.135536
9	E6	CNAG_05345	0.926316	1.01817	1.1344	1.02629	0.160772	0.704929
9	E7	CNAG_07380	1.03871	1.08485	1.05628	1.05995	0.287127	0.0467997
9	E8	CNAG_00701	1.06212	1.04785	0.911964	1.00731	0.089512	0.892542
9	E9	CNAG_02334	1.04325	0.981874	1.04231	1.02248	0.146444	0.383589
9	E10	CNAG_02335	0.841873	0.882785	0.806704	0.843787	-0.524468	0.0192349
9	E11	CNAG_05346	0.96005	1.01948	1.08742	1.02232	0.145836	0.605863
9	E12	CNAG_02049	1.08304	1.18219	1.08635	1.11719	0.502065	0.0690868
9	F1	CNAG_04903	1.12034	1.21341	1.0039	1.11255	0.484631	0.204424
9	F2	CNAG_00331	1.07176	1.12095	0.907953	1.03355	0.188024	0.65424
9	F3	CNAG_06214	1.02023	1.11829	1.1207	1.08641	0.386467	0.120698
9	F4	CNAG_07915	0.963887	1.02988	0.954215	0.98266	-0.00305738	0.541604
9	F5	CNAG_00005	1.02988	1.06628	1.02975	1.04197	0.21964	0.0746026
9	F6	CNAG_07659	0.972002	1.06982	0.935146	0.992323	0.0332247	0.86612
9	F7	CNAG_02882	0.779138	0.972738	0.747114	0.832997	-0.564982	0.141311
9	F8	CNAG_02883	1.18144	1.09895	1.10187	1.12742	0.540467	0.0421564
9	F9	CNAG_03024	1.10177	0.968954	0.665593	0.912107	-0.267956	0.566189
9	F10	CNAG_00306	1.15007	1.07184	0.886559	1.03616	0.197805	0.689004
9	F11	CNAG_00794	1.14586	1.65365	0.945966	1.24849	0.995048	0.359428
9	F12	CNAG_02549	0.951996	0.824142	0.696654	0.824264	-0.597769	0.13993
9	G1	CNAG_03882	0.940586	1.08322	1.04085	1.02155	0.142978	0.660956
9	G2	CNAG_00359	1.08568	1.07176	0.986453	1.04796	0.242138	0.262057
9	G3	CNAG_02548	1.10837	1.16899	0.997079	1.09148	0.405509	0.210818
9	G4	CNAG_03118	0.983705	1.17656	0.879746	1.01334	0.112129	0.892168
9	G5	CNAG_06432	1.07498	1.26025	1.04005	1.12509	0.531722	0.208615
9	G6	CNAG_06431	1.00022	0.970864	0.971373	0.980821	-0.00996204	0.186725
9	G7	CNAG_02107	1.02475	1.02149	0.918155	0.988133	0.0174915	0.766858
9	G8	CNAG_02455	0.994959	0.99957	0.98085	0.991793	0.0312346	0.282317
9	G9	CNAG_04085	1.15246	1.06487	1.03133	1.08289	0.373253	0.148622
9	G10	CNAG_02323	1.21951	1.20436	1.03881	1.15423	0.641105	0.116676
9	G11	CNAG_00749	1.13388	1.1451	0.922083	1.06702	0.313677	0.453082
9	G12	CNAG_00748	1.0396	1.10081	1.02881	1.05641	0.273833	0.12825
9	H1	CNAG_06602	1.08967	1.1162	1.01604	1.07397	0.339765	0.132284
9	H2	CNAG_03434	0.898118	1.03846	0.932423	0.956333	-0.101903	0.409862
9	H3	CNAG_02089	1.06704	0.969424	1.0557	1.03072	0.177394	0.423921
9	H4	CNAG_07874	0.944479	1.08598	0.905338	0.978598	-0.0183076	0.734098
9	H5	CNAG_06590	0.951591	1.02115	1.0151	0.995945	0.0468232	0.872155
9	H6	CNAG_06616	1.07228	0.952098	1.01795	1.01411	0.11503	0.724001
9	H7	CNAG_02176	0.946029	1.02162	1.06158	1.00974	0.0986332	0.800725
9	H8	CNAG_06291	1.10225	1.04118	0.975889	1.03977	0.211387	0.389472
9	H9	CNAG_05524	1.11133	1.07424	1.00894	1.06484	0.305479	0.162645
9	H10	CNAG_04848	1.09095	1.09819	0.992462	1.06053	0.289319	0.21786
9	H11	CNAG_02790	0.920744	1.05317	1.05164	1.00852	0.0940386	0.86401
9	H12	CNAG_01257	1.03729	1.03225	0.986827	1.01879	0.132594	0.36228
10	A1	CNAG_02047	0.956717	1.01081	1.17547	1.04767	0.241019	0.54399
10	A2	CNAG_04849	1.03577	1.0042	1.06168	1.03388	0.189256	0.178347
10	A3	CNAG_04635	0.99155	0.988997	1.03821	1.00625	0.0855194	0.733627
10	A4	CNAG_04388	0.861384	0.805394	0.939588	0.868789	-0.430598	0.0778304
10	A5	CNAG_03061	0.961974	1.01714	1.0457	1.00827	0.0930957	0.768507
10	A6	CNAG_00735	1.00974	1.05189	1.02837	1.03	0.174686	0.13301
10	A7	CNAG_00929	1.04381	1.00974	1.05833	1.0373	0.202084	0.122309
10	A8	CNAG_01254	0.894458	0.93877	0.911358	0.914862	-0.257611	0.0222333
10	A9	CNAG_01255	0.923196	1.07202	1.05338	1.0162	0.12287	0.762319
10	A10	CNAG_00930	0.918406	1.10692	0.976236	1.00052	0.0640044	0.993396
10	A11	CNAG_03617	0.936982	1.05525	1.13632	1.04285	0.22293	0.536203
10	A12	CNAG_07470	0.938448	1.06702	1.13991	1.04846	0.243994	0.49709
10	B1	CNAG_06381	1.00363	1.10254	1.06621	1.05746	0.277796	0.184969
10	B2	CNAG_03829	1.01131	1.02618	1.01512	1.01754	0.12789	0.0590384
10	B3	CNAG_02395	1.08813	0.989082	1.05861	1.04527	0.232035	0.263013
10	B4	CNAG_00792	1.03208	1.18326	1.05068	1.08867	0.394986	0.20348
10	B5	CNAG_00966	1.12195	1.02084	0.956061	1.03295	0.185764	0.565291
10	B6	CNAG_00862	0.989226	1.07366	0.964873	1.00925	0.0967924	0.805293
10	B7	CNAG_07832	1.01593	1.16122	1.02681	1.06798	0.317303	0.282906
10	B8	CNAG_05325	1.02844	1.05029	1.02275	1.03383	0.189058	0.0564272
10	B9	CNAG_04038	0.963071	0.998234	0.996925	0.986077	0.00977275	0.349955
10	B10	CNAG_04703	1.17371	0.817946	1.03527	1.00897	0.0957451	0.938823
10	B11	CNAG_00315	0.992469	1.03554	1.01371	1.01391	0.114264	0.379689
10	B12	CNAG_00679	1.00043	1.02321	1.16802	1.06389	0.301914	0.347616
10	C1	CNAG_05221	1.32275	1.12061	1.20028	1.21454	0.867574	0.0675611
10	C2	CNAG_02959	0.96971	0.951808	1.01411	0.978542	-0.018516	0.366233
10	C3	CNAG_02958	1.17615	1.20464	1.05195	1.14425	0.603644	0.0913609
10	C4	CNAG_06017	0.948157	0.999841	1.04848	0.998825	0.0576383	0.971332
10	C5	CNAG_01627	0.958564	1.16331	1.13149	1.08446	0.379147	0.315558
10	C6	CNAG_01626	0.850216	1.02761	0.762469	0.880097	-0.388139	0.26399
10	C7	CNAG_00691	1.01108	1.02506	0.974951	1.0037	0.0759293	0.827525
10	C8	CNAG_03454	1.04441	0.996955	1.00382	1.01506	0.118605	0.416087
10	C9	CNAG_03455	0.950785	1.04932	1.0917	1.0306	0.176945	0.539764
10	C10	CNAG_06698	1.00673	1.08828	0.933485	1.0095	0.0977078	0.851452
10	C11	CNAG_00692	0.996143	1.1128	1.07211	1.06035	0.28864	0.21954
10	C12	CNAG_05349	1.47844	1.18129	1.07732	1.24568	0.984479	0.177623
10	D1	CNAG_02321	0.971854	1.00183	0.885629	0.953105	-0.114022	0.310475
10	D2	CNAG_02319	1.0638	1.02813	0.984897	1.02561	0.158199	0.378259
10	D3	CNAG_06109	0.963982	1.07043	0.950147	0.994854	0.0427266	0.904671
10	D4	CNAG_02478	1.13479	1.03403	0.994768	1.05453	0.266782	0.321086
10	D5	CNAG_06668	1.03696	0.886656	0.998129	0.973916	-0.0358874	0.621081
10	D6	CNAG_06669	0.904067	1.13744	1.01227	1.01793	0.129356	0.815246
10	D7	CNAG_04393	0.934331	1.08818	0.986107	1.00287	0.0728348	0.955102
10	D8	CNAG_04717	1.27514	1.14963	1.23658	1.22045	0.889753	0.0271957
10	D9	CNAG_00123	1.05941	0.997034	0.96439	1.00694	0.0881185	0.826523
10	D10	CNAG_00124	1.1312	1.30785	1.01897	1.15267	0.635282	0.211046
10	D11	CNAG_06967	1.01211	1.04707	0.943514	1.0009	0.0654192	0.979136
10	D12	CNAG_07710	1.10981	0.991967	1.06412	1.0553	0.269677	0.248264
10	E1	CNAG_03096	0.933378	0.984494	1.04951	0.989128	0.0212273	0.776984
10	E2	CNAG_03782	0.998904	0.992612	0.984699	0.992072	0.0322812	0.193484
10	E3	CNAG_04781	0.931223	0.947418	0.949332	0.942658	-0.153248	0.009885
10	E4	CNAG_04782	0.950158	1.12479	1.1032	1.05938	0.285002	0.392951
10	E5	CNAG_01341	1.01675	1.09182	0.984311	1.03096	0.178303	0.433383
10	E6	CNAG_06204	1.1282	1.13749	1.09061	1.11876	0.507958	0.0142505
10	E7	CNAG_03783	0.953748	1.05544	1.05137	1.02019	0.13785	0.605396
10	E8	CNAG_03227	1.15224	1.09826	1.11962	1.12337	0.525263	0.0158045
10	E9	CNAG_04935	0.886978	1.01737	1.09441	0.999587	0.0604995	0.995179
10	E10	CNAG_04934	0.85497	0.950649	0.897034	0.900884	-0.310092	0.0699444
10	E11	CNAG_07799	0.977381	1.13285	0.983863	1.03136	0.179811	0.599738
10	E12	CNAG_04091	1.01597	1.22895	0.972986	1.07264	0.334775	0.455581
10	F1	CNAG_00653	0.872806	1.11783	1.14765	1.0461	0.235124	0.649412
10	F2	CNAG_00652	0.887877	1.02277	1.025	0.97855	-0.0184864	0.682764
10	F3	CNAG_03858	0.993721	1.00824	0.87607	0.959344	-0.090599	0.433763
10	F4	CNAG_03734	0.907372	0.993855	0.93012	0.943783	-0.149025	0.161987
10	F5	CNAG_03735	0.800986	0.881958	1.04469	0.909213	-0.278821	0.332745
10	F6	CNAG_03370	0.365679	0.503564	0.285184	0.384809	-2.24775	0.0105725
10	F7	CNAG_02405	0.854433	0.883007	0.926156	0.887866	-0.358971	0.0328678
10	F8	CNAG_05412	0.949151	1.0274	1.07602	1.01752	0.127845	0.682086
10	F9	CNAG_00975	0.896955	1.07128	1.07805	1.01543	0.119984	0.818954
10	F10	CNAG_01671	0.941116	1.07272	0.911431	0.975087	-0.0314877	0.665087
10	F11	CNAG_02910	0.959652	1.13407	1.07008	1.0546	0.267049	0.395984
10	F12	CNAG_01672	0.837542	1.13292	1.09258	1.02102	0.140952	0.841341
10	G1	CNAG_02470	0.933383	1.04664	0.998934	0.992986	0.0357143	0.850622
10	G2	CNAG_02469	1.08774	0.952188	1.10173	1.04722	0.239345	0.426436
10	G3	CNAG_06728	1.04682	1.08141	0.965101	1.03111	0.178852	0.462176
10	G4	CNAG_01080	0.960426	1.06276	1.00161	1.00826	0.0930789	0.807117
10	G5	CNAG_01079	1.0247	0.973709	0.994145	0.997517	0.0527268	0.88232
10	G6	CNAG_00303	1.07078	1.01583	0.872306	0.986304	0.0106279	0.838469
10	G7	CNAG_05833	1.10692	1.11964	0.953361	1.05997	0.28723	0.378332
10	G8	CNAG_05251	0.912246	1.05649	1.07348	1.01407	0.114877	0.809063
10	G9	CNAG_04625	0.895558	1.05616	1.09508	1.0156	0.120612	0.822253
10	G10	CNAG_04626	0.969175	1.13604	1.01994	1.04172	0.218693	0.487175
10	G11	CNAG_00532	0.968351	0.858428	0.975734	0.934171	-0.185113	0.224793
10	G12	CNAG_05320	1.04041	0.927008	1.03396	1.00046	0.0637645	0.991215
10	H1	CNAG_05979	1.04732	1.06319	1.04985	1.05346	0.262754	0.00837678
10	H2	CNAG_06538	1.00453	1.11481	1.02794	1.04909	0.24638	0.280879
10	H3	CNAG_02463	1.13478	1.06245	1.103	1.10008	0.437802	0.0410647
10	H4	CNAG_01275	1.00145	1.0625	1.01514	1.02636	0.161035	0.290132
10	H5	CNAG_06512	0.989404	1.04067	1.02091	1.01699	0.125855	0.372956
10	H6	CNAG_04185	0.971193	0.976946	0.979731	0.975957	-0.0282244	0.0107554
10	H7	CNAG_03060	1.03703	0.992697	0.99726	1.009	0.0958253	0.588261
10	H8	CNAG_06404	0.911787	1.07575	0.996452	0.994664	0.042013	0.920544
10	H9	CNAG_06405	0.903178	1.02343	0.969736	0.965447	-0.067683	0.425163
10	H10	CNAG_07802	0.887659	1.03139	0.926347	0.948466	-0.131441	0.352965
10	H11	CNAG_00038	1.01302	0.942465	0.983302	0.979597	-0.014557	0.423572
10	H12	CNAG_05443	1.04896	1.05089	1.06112	1.05366	0.263505	0.00490842
11	A1	CNAG_05444	0.922611	0.919475	1.01956	0.953881	-0.111111	0.29548
11	A2	CNAG_06267	1.12562	0.880405	1.02979	1.01194	0.106878	0.882491
11	A3	CNAG_01603	0.924131	0.948931	1.08614	0.986401	0.0109906	0.812522
11	A4	CNAG_02143	0.997463	0.959426	1.0828	1.01323	0.111722	0.751581
11	A5	CNAG_02141	1.04397	0.936402	1.0009	0.99376	0.0386188	0.860215
11	A6	CNAG_05003	0.954116	0.917665	1.00866	0.960147	-0.0875828	0.270742
11	A7	CNAG_05004	1.02951	0.931409	0.948826	0.969916	-0.0509025	0.424393
11	A8	CNAG_01722	0.307502	0.372807	0.297153	0.325821	-2.46923	0.00123168
11	A9	CNAG_02093	0.983	0.951985	1.03952	0.991501	0.0301386	0.771657
11	A10	CNAG_04570	0.782939	0.918621	1.13184	0.944467	-0.146454	0.639327
11	A11	CNAG_07864	1.02858	0.978189	1.00064	1.00247	0.0713288	0.880953
11	A12	CNAG_01076	1.0308	0.898568	1.12134	1.01691	0.125524	0.818268
11	B1	CNAG_01075	0.973489	0.946661	0.9832	0.967784	-0.0589103	0.0983584
11	B2	CNAG_06726	1.0565	0.962348	1.05708	1.02531	0.157084	0.505773
11	B3	CNAG_01314	1.05799	0.984148	1.0212	1.02111	0.141322	0.42634
11	B4	CNAG_00413	0.554305	0.524075	0.592997	0.557125	-1.60077	0.00202226
11	B5	CNAG_00414	0.929287	0.82262	0.957965	0.903291	-0.301055	0.143315
11	B6	CNAG_02088	1.04495	0.985657	0.968704	0.999769	0.0611821	0.992936
11	B7	CNAG_03565	0.975847	0.853861	1.01416	0.947958	-0.133349	0.394209
11	B8	CNAG_01653	1.03866	0.788357	1.01739	0.948137	-0.132676	0.58383
11	B9	CNAG_00818	0.854553	0.859204	1.00311	0.905622	-0.292302	0.192573
11	B10	CNAG_03485	0.962914	0.80336	0.917469	0.894581	-0.333757	0.15646
11	B11	CNAG_03907	0.914556	0.835267	0.966087	0.905304	-0.293498	0.13055
11	B12	CNAG_03046	1.00269	0.919657	1.04416	0.988835	0.0201307	0.789167
11	C1	CNAG_02852	0.929653	0.9473	1.01108	0.962677	-0.0780852	0.270304
11	C2	CNAG_00984	0.931722	0.799926	1.04603	0.925892	-0.216198	0.406724
11	C3	CNAG_00985	0.951175	0.91593	0.973391	0.946832	-0.137577	0.0863682
11	C4	CNAG_00024	0.930057	0.90616	1.00534	0.947187	-0.136243	0.21923
11	C5	CNAG_00023	0.900159	0.955356	1.03965	0.965054	-0.0691601	0.479692
11	C6	CNAG_02701	1.01613	0.896532	1.01661	0.976423	-0.0264724	0.614847
11	C7	CNAG_03587	0.956627	0.880237	1.03273	0.956531	-0.101161	0.427493
11	C8	CNAG_05301	1.002	0.88138	1.08073	0.988034	0.0171212	0.855566
11	C9	CNAG_01043	1.11206	0.865322	1.05473	1.0107	0.102241	0.898988
11	C10	CNAG_01042	1.06445	0.977154	1.00353	1.01505	0.118539	0.619408
11	C11	CNAG_03843	4.79591	3.3892	3.56029	3.91513	11.0072	0.0223378
11	C12	CNAG_04230	1.10112	0.921364	0.969618	0.997366	0.0521611	0.965351
11	D1	CNAG_03492	0.945603	0.914151	0.967315	0.942356	-0.154379	0.0647885
11	D2	CNAG_06932	1.12354	0.874904	0.93955	0.979331	-0.0155553	0.80744
11	D3	CNAG_06931	0.948266	0.853147	0.963062	0.921492	-0.232718	0.150233
11	D4	CNAG_06922	0.89989	0.88677	0.991683	0.926114	-0.215362	0.154552
11	D5	CNAG_06813	0.874257	0.993532	1.01416	0.960648	-0.0857013	0.462052
11	D6	CNAG_05760	0.96336	0.919203	0.934571	0.939044	-0.166815	0.0422419
11	D7	CNAG_00688	0.986011	0.844547	0.985451	0.93867	-0.168222	0.322346
11	D8	CNAG_06235	0.865561	1.06586	0.906789	0.94607	-0.140435	0.470327
11	D9	CNAG_04321	1.00061	1.0108	0.986344	0.99925	0.0592319	0.925398
11	D10	CNAG_05038	0.983924	0.803331	0.940567	0.909274	-0.278592	0.237473
11	D11	CNAG_04621	1.04488	0.9649	1.02687	1.01222	0.107915	0.664114
11	D12	CNAG_04575	0.933473	0.875915	1.06791	0.959101	-0.0915119	0.546822
11	E1	CNAG_04576	1.085	0.893962	1.07361	1.01752	0.127843	0.803619
11	E2	CNAG_05039	0.85763	0.954145	1.07333	0.961702	-0.0817449	0.601792
11	E3	CNAG_02935	0.979788	0.957647	1.02618	0.987873	0.0165177	0.609142
11	E4	CNAG_07693	0.978055	0.888923	1.02053	0.962504	-0.0787324	0.435612
11	E5	CNAG_06924	0.972018	0.90306	0.983753	0.952944	-0.114628	0.202486
11	E6	CNAG_06925	0.864323	0.966105	0.961792	0.93074	-0.197994	0.172521
11	E7	CNAG_03494	0.927047	0.882481	0.902695	0.904074	-0.298113	0.0175643
11	E8	CNAG_03495	1.01128	0.94749	0.947416	0.968728	-0.0553645	0.279376
11	E9	CNAG_07736	0.847117	0.845826	1.09042	0.927789	-0.209075	0.468225
11	E10	CNAG_06777	0.876896	0.895797	0.937711	0.903468	-0.30039	0.0329501
11	E11	CNAG_04829	0.961632	0.940878	0.92807	0.943527	-0.149986	0.0286972
11	E12	CNAG_04828	1.00661	0.983649	0.977256	0.989173	0.0213968	0.348429
11	F1	CNAG_00788	1.02746	1.25426	1.24549	1.17574	0.721867	0.141353
11	F2	CNAG_02896	0.908862	0.764128	1.08602	0.91967	-0.239558	0.479082
11	F3	CNAG_07702	1.01624	0.849378	0.99653	0.95405	-0.110476	0.474789
11	F4	CNAG_06653	0.782237	0.812295	0.97536	0.856631	-0.476245	0.139411
11	F5	CNAG_01936	0.960929	0.917533	0.86476	0.914407	-0.259318	0.0913087
11	F6	CNAG_03295	0.861954	0.946198	1.11793	0.975361	-0.0304594	0.774639
11	F7	CNAG_07422	0.945178	0.967299	1.11099	1.00782	0.0914168	0.894188
11	F8	CNAG_01375	1.02384	0.976631	1.11318	1.03788	0.204279	0.443949
11	F9	CNAG_04758	0.829401	0.865625	1.00655	0.900525	-0.311439	0.20698
11	F10	CNAG_04759	0.777	0.873622	1.0155	0.888706	-0.355815	0.249319
11	F11	CNAG_01073	0.841626	0.931822	1.03009	0.934511	-0.183835	0.351945
11	F12	CNAG_01072	1.0095	0.941682	1.01069	0.987291	0.0143305	0.633396
11	G1	CNAG_06652	1.06106	0.918094	1.02761	1.00225	0.0705107	0.963114
11	G2	CNAG_05451	1.0496	0.969625	0.976759	0.998661	0.0570234	0.962984
11	G3	CNAG_01384	1.00102	0.924173	1.08072	1.00197	0.0694516	0.969166
11	G4	CNAG_05350	0.963218	0.913298	1.05033	0.975615	-0.0295082	0.604469
11	G5	CNAG_04497	0.938926	0.86541	1.00902	0.937785	-0.171545	0.272251
11	G6	CNAG_02986	0.916396	0.886283	0.967511	0.923397	-0.225566	0.0839074
11	G7	CNAG_04704	1.04208	0.866497	1.07562	0.994732	0.0422683	0.942644
11	G8	CNAG_02532	1.01259	0.971729	1.03545	1.00659	0.0867874	0.757483
11	G9	CNAG_07330	0.985457	0.939847	0.993963	0.973089	-0.0389901	0.250383
11	G10	CNAG_06930	1.20663	0.99365	0.993505	1.06459	0.304573	0.459063
11	G11	CNAG_07582	0.791615	0.822738	0.900062	0.838138	-0.545678	0.0374564
11	G12	CNAG_07699	1.03372	0.963492	1.08208	1.02643	0.161283	0.522905
11	H1	CNAG_07698	0.960046	0.894239	1.04199	0.965424	-0.0677697	0.503428
11	H2	CNAG_07933	1.02776	0.975978	0.947473	0.983737	0.000986286	0.560431
11	H3	CNAG_05009	1.00323	0.954948	1.01212	0.990102	0.0248846	0.6334
11	H4	CNAG_01464	0.91842	0.887851	1.00905	0.938439	-0.169088	0.232772
11	H5	CNAG_02414	0.962519	0.872614	1.05556	0.963565	-0.0747498	0.561577
11	H6	CNAG_02415	0.951404	0.925298	1.0183	0.965002	-0.0693534	0.33371
11	H7	CNAG_05081	0.753856	0.816806	0.978107	0.84959	-0.502682	0.153098
11	H8	CNAG_07339	1.02831	0.918665	1.07793	1.0083	0.093221	0.876191
11	H9	CNAG_07338	0.937282	0.961109	0.999659	0.966017	-0.0655442	0.202408
11	H10	CNAG_04107	0.860562	0.878337	1.0118	0.916899	-0.249961	0.223776
11	H11	CNAG_04106	0.944812	0.893986	1.01316	0.950651	-0.123237	0.289132
11	H12	CNAG_05781	1.09077	0.937649	1.05206	1.02683	0.162769	0.618544
12	A1	CNAG_07674	1.02203	0.983158	1.05779	1.02099	0.140867	0.432774
12	A2	CNAG_04080	0.750729	0.318035	0.597295	0.555353	-1.60742	0.0724325
12	A3	CNAG_05737	1.07884	1.04596	0.980367	1.03506	0.19367	0.349539
12	A4	CNAG_05674	1.25689	1.05954	1.31264	1.20969	0.849346	0.111993
12	A5	CNAG_03746	1.03388	0.943669	1.06584	1.01446	0.116352	0.730749
12	A6	CNAG_05321	1.02178	0.996672	1.05389	1.02411	0.152579	0.282617
12	A7	CNAG_03516	1.02115	1.06861	1.05462	1.04813	0.242745	0.0759707
12	A8	CNAG_01707	1.10353	0.995642	1.02496	1.04138	0.217402	0.327601
12	A9	CNAG_04022	0.858039	0.961526	1.00942	0.942994	-0.151987	0.330059
12	A10	CNAG_00682	1.06898	1.01327	1.01768	1.03331	0.187121	0.203474
12	A11	CNAG_03755	1.0345	1.08385	1.06882	1.06239	0.296298	0.0506769
12	A12	CNAG_03756	0.746486	0.617382	0.847782	0.737217	-0.924598	0.0587552
12	B1	CNAG_02730	1.18597	1.08331	1.19698	1.15542	0.645583	0.050193
12	B2	CNAG_07524	1.11229	1.04025	1.00732	1.05329	0.262122	0.227724
12	B3	CNAG_04772	1.05702	0.887721	1.08183	1.00886	0.0953108	0.89783
12	B4	CNAG_04771	1.05329	0.930728	1.07416	1.01939	0.13486	0.706961
12	B5	CNAG_01155	1.14781	0.981937	1.04535	1.05836	0.281179	0.350576
12	B6	CNAG_01156	1.02678	0.935454	1.02472	0.995652	0.0457237	0.898401
12	B7	CNAG_02718	1.11212	0.993067	1.05628	1.05382	0.264132	0.25803
12	B8	CNAG_02121	1.12928	0.986093	1.13465	1.08334	0.374963	0.228824
12	B9	CNAG_02122	1.1736	1.10035	1.09176	1.1219	0.519742	0.0424984
12	B10	CNAG_06498	1.0447	0.919395	1.03711	1.0004	0.0635582	0.992994
12	B11	CNAG_06497	1.10806	1.06459	1.10706	1.09324	0.412126	0.0228019
12	B12	CNAG_00028	1.31072	1.06548	1.13718	1.17113	0.70457	0.143127
12	C1	CNAG_00029	1.091	0.967062	1.015	1.02435	0.153488	0.569285
12	C2	CNAG_05424	1.15039	1.276	1.37022	1.26554	1.05904	0.0529703
12	C3	CNAG_05423	1.11106	1.05927	1.03521	1.06851	0.319288	0.092176
12	C4	CNAG_03268	1.15881	0.996287	1.09206	1.08238	0.371365	0.222795
12	C5	CNAG_02427	1.06343	0.994096	1.12474	1.06076	0.290162	0.248699
12	C6	CNAG_06632	1.07061	1.08288	1.04321	1.06556	0.308211	0.0305338
12	C7	CNAG_03324	1.0987	0.993855	1.09897	1.06384	0.301758	0.209648
12	C8	CNAG_03325	1.27733	1.08485	1.13707	1.16642	0.686894	0.101428
12	C9	CNAG_04617	1.16234	0.957455	1.07282	1.06421	0.303119	0.392114
12	C10	CNAG_01794	1.28144	0.902684	1.04054	1.07489	0.343218	0.568412
12	C11	CNAG_01526	1.10061	0.95997	1.05246	1.03768	0.203528	0.457577
12	C12	CNAG_02054	0.995126	0.999892	0.989412	0.99481	0.0425629	0.228827
12	D1	CNAG_07638	1.00785	0.948191	1.02162	0.992557	0.0341021	0.772572
12	D2	CNAG_07639	1.12191	0.921447	0.946146	0.996501	0.0489117	0.960825
12	D3	CNAG_04952	1.01351	1.03151	1.02839	1.02447	0.15393	0.0478385
12	D4	CNAG_04951	1.05605	0.980628	1.05609	1.03092	0.178153	0.343846
12	D5	CNAG_05343	1.11092	0.944204	0.984447	1.01319	0.11157	0.817435
12	D6	CNAG_04689	1.10271	0.94684	1.09239	1.04731	0.239693	0.446379
12	D7	CNAG_06140	0.782964	0.820215	0.855211	0.819464	-0.615793	0.0130883
12	D8	CNAG_06141	1.11629	1.02809	1.09448	1.07962	0.360983	0.0953721
12	D9	CNAG_06349	1.14657	0.977265	1.08437	1.0694	0.322626	0.295543
12	D10	CNAG_06348	1.23693	0.965333	1.12943	1.11056	0.477172	0.296452
12	D11	CNAG_01768	1.30762	1.05926	1.07358	1.14682	0.613299	0.209758
12	D12	CNAG_02703	1.27888	1.0736	1.19897	1.18382	0.752207	0.0913757
12	E1	CNAG_02702	0.877176	0.742748	0.823503	0.814476	-0.634521	0.0415968
12	E2	CNAG_01494	1.09421	1.14749	1.09716	1.11295	0.486145	0.0226338
12	E3	CNAG_01493	1.03254	1.03958	1.00854	1.02688	0.162987	0.103506
12	E4	CNAG_01005	1.0321	1.09225	1.16301	1.09579	0.421688	0.12695
12	E5	CNAG_01004	1.09905	0.980915	1.03032	1.03676	0.200078	0.39549
12	E6	CNAG_04696	1.07921	0.997545	1.17682	1.08452	0.379406	0.244444
12	E7	CNAG_07032	1.15986	1.04972	1.04636	1.08531	0.38237	0.14936
12	E8	CNAG_07033	1.11224	1.0109	1.14079	1.08798	0.392365	0.155231
12	E9	CNAG_00075	1.1419	0.908329	1.02891	1.02638	0.161086	0.733427
12	E10	CNAG_00076	1.29079	0.885901	1.02681	1.06783	0.316736	0.625258
12	E11	CNAG_05678	0.956263	1.02743	1.19478	1.05949	0.285412	0.488645
12	E12	CNAG_05677	1.10209	0.925223	1.00977	1.01236	0.108457	0.831322
12	F1	CNAG_02386	1.13686	1.0453	1.00727	1.06314	0.299117	0.242338
12	F2	CNAG_02587	1.18217	0.988287	1.02171	1.06406	0.302554	0.396484
12	F3	CNAG_02586	1.12185	0.969251	0.972551	1.02122	0.141709	0.71431
12	F4	CNAG_05262	1.11811	1.11442	1.19945	1.14399	0.602685	0.0351868
12	F5	CNAG_03682	1.0769	1.01552	1.03075	1.04106	0.216207	0.156047
12	F6	CNAG_01481	1.08119	1.00289	1.00562	1.0299	0.174304	0.364107
12	F7	CNAG_02381	1.15612	1.10765	1.0771	1.11362	0.488659	0.0386316
12	F8	CNAG_03504	1.1295	1.04763	1.11528	1.09747	0.428018	0.0610616
12	F9	CNAG_05931	1.05726	1.05533	1.0711	1.06123	0.29196	0.00651301
12	F10	CNAG_02707	1.16294	0.889939	1.15357	1.06882	0.320422	0.522262
12	F11	CNAG_02708	1.28486	1.03072	1.08512	1.13357	0.563537	0.225976
12	F12	CNAG_06561	1.17674	0.96521	1.16855	1.1035	0.450657	0.273312
12	G1	CNAG_07765	1.13397	0.988086	1.07058	1.06421	0.303137	0.26779
12	G2	CNAG_02758	1.11556	1.01333	0.991417	1.0401	0.212619	0.404497
12	G3	CNAG_02759	1.10611	1.01279	1.01914	1.04601	0.234807	0.265984
12	G4	CNAG_01735	1.12394	0.979511	1.1017	1.06838	0.318807	0.267184
12	G5	CNAG_01946	1.13926	0.997689	1.04862	1.06186	0.294292	0.273749
12	G6	CNAG_01945	1.08118	1.00216	1.053	1.04545	0.232684	0.188252
12	G7	CNAG_04197	0.970375	0.85019	0.927859	0.916141	-0.252808	0.140006
12	G8	CNAG_02716	1.17981	1.06091	1.0788	1.10651	0.461939	0.102538
12	G9	CNAG_02717	0.937759	0.975243	1.0518	0.988268	0.018	0.760025
12	G10	CNAG_01896	1.09473	1.04337	1.01862	1.05224	0.258191	0.145063
12	G11	CNAG_04777	1.03751	1.00133	0.99829	1.01238	0.108522	0.429394
12	G12	CNAG_01478	1.12472	1.03759	1.03633	1.06622	0.310668	0.151924
12	H1	CNAG_05842	1.03331	1.01876	1.05517	1.03575	0.196263	0.0775442
12	H2	CNAG_05841	1.23518	0.971222	1.04046	1.08229	0.371	0.407047
12	H3	CNAG_03326	1.09425	0.995225	0.988121	1.02586	0.15916	0.528996
12	H4	CNAG_03327	1.14056	1.02716	1.00927	1.05899	0.28355	0.28771
12	H5	CNAG_02839	1.22081	1.0231	1.04378	1.09589	0.422095	0.266018
12	H6	CNAG_01262	1.0996	1.00165	0.974916	1.02539	0.157375	0.571924
12	H7	CNAG_06031	1.00876	0.97604	1.03067	1.00516	0.0814089	0.77614
12	H8	CNAG_06030	1.08322	1.03818	0.998158	1.03986	0.21169	0.246246
12	H9	CNAG_03204	1.05409	1.03526	1.05985	1.04973	0.248774	0.0215609
12	H10	CNAG_00708	1.23102	1.19005	1.25489	1.22532	0.908041	0.00698635
12	H11	CNAG_00707	1.09863	0.914295	1.0455	1.01947	0.13517	0.756202
12	H12	CNAG_01272	1.10248	0.997993	1.03516	1.04521	0.231804	0.277355
13	A1	CNAG_01273	1.08388	1.00187	0.964786	1.01684	0.125287	0.679379
13	A2	CNAG_05032	1.13401	1.0087	1.0192	1.05397	0.264687	0.310917
13	A3	CNAG_05031	1.03046	1.02307	0.977255	1.01026	0.100573	0.600321
13	A4	CNAG_07798	1.07594	1.06335	1.05852	1.06594	0.309623	0.00614206
13	A5	CNAG_07797	0.995471	1.00769	1.02732	1.01016	0.100194	0.387673
13	A6	CNAG_01180	1.07691	1.0321	0.992637	1.03389	0.189275	0.298543
13	A7	CNAG_04151	1.21805	1.07177	1.11529	1.13504	0.569053	0.0895049
13	A8	CNAG_04152	1.09909	0.981474	1.0503	1.04362	0.225835	0.329351
13	A9	CNAG_03482	1.07933	0.947209	1.00224	1.00959	0.0980693	0.825672
13	A10	CNAG_02529	0.575754	0.833205	1.06616	0.825041	-0.594853	0.342127
13	A11	CNAG_02528	1.07716	0.983247	0.998329	1.01958	0.13556	0.570612
13	A12	CNAG_04366	0.879336	0.753754	0.88425	0.839113	-0.542016	0.0637843
13	B1	CNAG_04040	1.09513	1.05053	1.11323	1.0863	0.386064	0.0435846
13	B2	CNAG_01759	1.07434	1.00202	1.11193	1.06276	0.297701	0.19103
13	B3	CNAG_01758	1.02071	0.943051	0.999221	0.987662	0.0157263	0.647394
13	B4	CNAG_03128	1.09054	1.05043	1.00816	1.04971	0.24869	0.171782
13	B5	CNAG_06245	1.21407	1.059	1.04838	1.10715	0.46436	0.183368
13	B6	CNAG_01078	0.985836	0.951761	1.10421	1.01393	0.114368	0.791397
13	B7	CNAG_01077	1.02609	0.983723	0.959834	0.989881	0.0240563	0.653517
13	B8	CNAG_02885	0.17284	0.269041	0.553953	0.331945	-2.44623	0.0281064
13	B9	CNAG_01182	0.914563	0.927619	0.888665	0.910282	-0.274806	0.0158915
13	B10	CNAG_04791	1.09619	0.884819	0.987656	0.989555	0.0228334	0.879853
13	B11	CNAG_04597	1.12535	0.99434	1.10949	1.07639	0.348871	0.205452
13	B12	CNAG_02204	1.01637	1.0142	1.09775	1.04277	0.222652	0.26003
13	C1	CNAG_02203	1.04093	0.998365	0.959557	0.999617	0.0606097	0.988464
13	C2	CNAG_03322	1.30988	1.273	1.82119	1.46803	1.8193	0.118092
13	C3	CNAG_03323	0.982467	1.03799	1.02216	1.01421	0.115384	0.480325
13	C4	CNAG_04220	1.02736	1.00124	1.0138	1.01413	0.115114	0.201801
13	C5	CNAG_04346	1.09947	0.95113	0.976372	1.00899	0.0958106	0.862561
13	C6	CNAG_04345	1.10539	0.864844	0.939676	0.969971	-0.050697	0.713747
13	C7	CNAG_06690	1.1066	0.909043	1.03813	1.01793	0.129352	0.786216
13	C8	CNAG_05921	1.15507	1.02292	1.02063	1.0662	0.310617	0.274717
13	C9	CNAG_00133	1.17813	0.976856	1.10008	1.08502	0.381276	0.283836
13	C10	CNAG_01723	1.07004	0.988626	1.0219	1.02686	0.162885	0.373623
13	C11	CNAG_06289	1.07498	0.843619	1.15859	1.02573	0.158648	0.810377
13	C12	CNAG_06290	1.40263	0.966426	0.968353	1.11247	0.484335	0.519317
13	D1	CNAG_02305	1.1393	1.02725	1.05898	1.07518	0.344312	0.152873
13	D2	CNAG_02306	1.01864	0.913469	1.02115	0.984418	0.00354329	0.70343
13	D3	CNAG_06573	0.785061	0.855987	1.34456	0.995203	0.0440371	0.980716
13	D4	CNAG_00054	0.979547	0.934404	1.02394	0.979298	-0.0156789	0.507208
13	D5	CNAG_00293	0.255853	0.126819	0.138759	0.17381	-3.03996	0.00247344
13	D6	CNAG_00294		1.22275	1.20993	1.21634	0.87431	0.0188594
13	D7	CNAG_04611	1.18357	0.976519	1.05972	1.07327	0.337149	0.347399
13	D8	CNAG_06529	1.10171	0.894331	1.08628	1.02744	0.165076	0.720691
13	D9	CNAG_06530	1.11032	0.94166	1.19379	1.08192	0.369644	0.384389
13	D10	CNAG_07589	1.15423	1.0105	1.03131	1.06535	0.307395	0.282395
13	D11	CNAG_04208	1.0425	0.902805	1.03372	0.993007	0.0357945	0.891191
13	D12	CNAG_04209	1.2754	0.849222	1.01492	1.04651	0.236686	0.743699
13	E1	CNAG_03155	1.15181	1.09801	1.15407	1.13463	0.567527	0.0180175
13	E2	CNAG_03154	0.917386	0.914239	1.02189	0.95117	-0.121288	0.301454
13	E3	CNAG_05882	0.847867	0.947183	0.961244	0.918765	-0.242958	0.150538
13	E4	CNAG_06917	1.11864	0.991169	1.03349	1.04777	0.241389	0.330602
13	E5	CNAG_02789	0.43147	0.457944	0.493889	0.461101	-1.9613	0.00112466
13	E6	CNAG_01489	0.914202	1.03401	1.02453	0.990915	0.0279368	0.835216
13	E7	CNAG_07587	1.21698	1.02275	1.02305	1.0876	0.390934	0.308437
13	E8	CNAG_07883	1.05693	0.900559	1.08516	1.01422	0.115425	0.827526
13	E9	CNAG_04456	1.11851	0.921321	1.05679	1.03221	0.182977	0.635791
13	E10	CNAG_00383	0.948095	0.901975	0.935964	0.928678	-0.205736	0.0354741
13	E11	CNAG_07358	0.886867	0.979783	0.981266	0.949306	-0.128288	0.245928
13	E12	CNAG_01864	1.20061	0.981834	1.12309	1.10185	0.444438	0.252736
13	F1	CNAG_01918	0.217972	0.487203	0.846881	0.517352	-1.7501	0.117816
13	F2	CNAG_04349	1.01065	1.04042	1.06134	1.03747	0.20273	0.125668
13	F3	CNAG_03777	1.10984	1.04764	1.02517	1.06088	0.290645	0.138047
13	F4	CNAG_07076	0.909277	0.998632	0.928759	0.945556	-0.142366	0.182557
13	F5	CNAG_04200	1.01717	1.02986	1.09094	1.04599	0.234728	0.180846
13	F6	CNAG_04201	0.930973	0.959293	0.967295	0.95252	-0.116218	0.0498624
13	F7	CNAG_02489	1.02274	1.08477	1.05171	1.05307	0.261318	0.0976072
13	F8	CNAG_02488	1.1119	1.04247	1.1244	1.09292	0.410938	0.0676759
13	F9	CNAG_03951	0.85022	1.05495	0.922904	0.942693	-0.153117	0.439829
13	F10	CNAG_06608	1.11836	0.94583	1.04645	1.03688	0.200517	0.53782
13	F11	CNAG_05074	0.0738956	0.200128	0.12094	0.131654	-3.19824	0.0017943
13	F12	CNAG_04306	0.85128	1.00326	0.953518	0.936018	-0.178179	0.288921
13	G1	CNAG_02388	1.14672	0.969435	1.04374	1.0533	0.262162	0.408702
13	G2	CNAG_05277	1.56978	1.39571	1.39028	1.45192	1.75883	0.0165925
13	G3	CNAG_00453	1.01673	1.08523	1.14484	1.08226	0.370916	0.156307
13	G4	CNAG_04794	0.982911	1.04459	1.04879	1.02543	0.157521	0.354832
13	G5	CNAG_01279	1.07265	0.9645	1.02052	1.01922	0.13422	0.600898
13	G6	CNAG_04938	1.09183	1.09562	1.05669	1.08138	0.367596	0.0224083
13	G7	CNAG_01065	1.02489	1.04294	1.06922	1.04568	0.233577	0.0710296
13	G8	CNAG_07443	1.07819	0.99395	1.03106	1.0344	0.191211	0.29363
13	G9	CNAG_04639	0.909051	1.03102	1.08811	1.00939	0.0973187	0.875202
13	G10	CNAG_05675	1.06025	1.02622	0.944412	1.01029	0.100698	0.792843
13	G11	CNAG_02398	1.04754	0.892031	0.931936	0.957169	-0.0987657	0.455311
13	G12	CNAG_01502	0.94754	0.920227	1.05055	0.972772	-0.0401817	0.56346
13	H1	CNAG_01501	1.0421	1.03284	1.0574	1.04411	0.227662	0.0253538
13	H2	CNAG_07840	1.11647	1.00268	1.02588	1.04834	0.243561	0.29837
13	H3	CNAG_04911	0.946444	1.009	1.05797	1.00447	0.0788419	0.90248
13	H4	CNAG_05768	1.24668	0.946063	1.09389	1.09555	0.42079	0.385708
13	H5	CNAG_05767	1.01817	1.017	0.97403	1.00306	0.0735553	0.852407
13	H6	CNAG_02009	0.960476	0.991272	1.05257	1.00144	0.0674595	0.962383
13	H7	CNAG_02214	0.928801	1.02491	1.00489	0.9862	0.0102355	0.683784
13	H8	CNAG_02307	0.944599	0.999355	1.10164	1.0152	0.119108	0.77261
13	H9	CNAG_00458	0.441176	0.22815	0.48351	0.384279	-2.24974	0.0160725
13	H10	CNAG_01806	0.862585	0.974482	1.01545	0.95084	-0.122527	0.39447
13	H11	CNAG_04585	1.17272	0.961324	1.03408	1.05604	0.272453	0.461499
13	H12	CNAG_06593	1.08427	1.09398	1.16742	1.11523	0.494681	0.0481698
14	A1	CNAG_04740	1.11686	1.06169	1.0836	1.08738	0.390143	0.0320784
14	A2	CNAG_04112	1.12213	1.03264	1.05511	1.06996	0.324725	0.121335
14	A3	CNAG_04146	1.01495	0.968725	1.03598	1.00655	0.0866486	0.772876
14	A4	CNAG_07759	0.962309	1.03443	0.977655	0.991465	0.0300042	0.734726
14	A5	CNAG_00662	1.11294	1.05847	1.05648	1.07597	0.347268	0.054493
14	A6	CNAG_00663	0.964666	1.00911	0.980927	0.984899	0.00535257	0.364745
14	A7	CNAG_04467	0.897837	0.97512	1.05898	0.977313	-0.0231319	0.674065
14	A8	CNAG_04468	0.934225	0.957336	1.03171	0.974424	-0.0339769	0.4762
14	A9	CNAG_02522	0.967789	0.921751	1.08666	0.992066	0.0322586	0.886535
14	A10	CNAG_05592	1.01057	0.897278	0.899248	0.935698	-0.179381	0.228022
14	A11	CNAG_01500	1.1218	1.01765	0.963966	1.03447	0.191478	0.534407
14	A12	CNAG_04847	1.09986	1.03163	0.966467	1.03265	0.184652	0.485787
14	B1	CNAG_06373	0.998929	1.04699	1.02101	1.02231	0.145803	0.24947
14	B2	CNAG_06374	1.04193	1.01965	1.01237	1.02465	0.154599	0.109208
14	B3	CNAG_07331	0.99091	1.02934	0.982305	1.00085	0.0652412	0.958456
14	B4	CNAG_07668	0.97737	1.0226	1.08174	1.02724	0.16431	0.462544
14	B5	CNAG_07324	1.07287	0.965228	1.03302	1.02371	0.151053	0.529318
14	B6	CNAG_06868	0.974396	0.91971	1.00857	0.967559	-0.0597529	0.336675
14	B7	CNAG_06867	0.979189	0.987271	1.06784	1.01143	0.104983	0.725288
14	B8	CNAG_02495	1.07861	1.01224	1.00563	1.03216	0.182794	0.301583
14	B9	CNAG_02494	0.921571	0.910093	1.06882	0.966828	-0.0624969	0.582857
14	B10	CNAG_00907	0.96207	1.06291	0.994556	1.00651	0.0864984	0.846883
14	B11	CNAG_03203	1.00657	0.903635	1.07815	0.996116	0.0474659	0.945853
14	B12	CNAG_03202	1.17125	1.10986	1.09405	1.12505	0.531578	0.033669
14	C1	CNAG_05670	1.00404	0.981819	1.0912	1.02569	0.158493	0.522038
14	C2	CNAG_03806	1.07047	0.91268	0.968095	0.983749	0.00103211	0.758712
14	C3	CNAG_07721	0.932605	0.988679	1.03991	0.987064	0.0134802	0.71688
14	C4	CNAG_03230	0.977948	1.01399	1.02103	1.00432	0.0782768	0.776726
14	C5	CNAG_00834	1.07148	0.982608	1.03459	1.02956	0.173033	0.370207
14	C6	CNAG_00833	1.07461	0.961024	1.10476	1.0468	0.237755	0.396851
14	C7	CNAG_01293	0.936644	0.964833	1.0393	0.980259	-0.0120715	0.585205
14	C8	CNAG_06003	0.993101	1.09398	1.05521	1.04743	0.240134	0.247798
14	C9	CNAG_06560	0.955153	0.933633	1.0423	0.977029	-0.0241984	0.560762
14	C10	CNAG_06828	0.900169	1.01309	1.02151	0.978257	-0.0195873	0.634221
14	C11	CNAG_05299	0.957526	0.972083	0.847694	0.925768	-0.216664	0.199231
14	C12	CNAG_05300	1.25346	0.88685	1.13404	1.09145	0.405412	0.486125
14	D1	CNAG_04455	1.02287	1.00922	0.942019	0.991369	0.029642	0.762725
14	D2	CNAG_04454	0.970626	0.922823	1.02845	0.973965	-0.0357011	0.483706
14	D3	CNAG_02872	0.930814	1.01621	1.06342	1.00348	0.0751281	0.936655
14	D4	CNAG_01882	0.970512	1.04864	1.04725	1.02213	0.145142	0.481576
14	D5	CNAG_00098	1.07156	0.960448	1.0483	1.02677	0.162564	0.511739
14	D6	CNAG_00097	0.969958	0.950134	1.01089	0.976995	-0.0243265	0.327218
14	D7	CNAG_07929	0.624501	0.44404	0.489183	0.519241	-1.74301	0.0124814
14	D8	CNAG_00161	0.854433	0.981269	1.10713	0.980943	-0.009502	0.818346
14	D9	CNAG_04255	0.991062	1.08217	0.941125	1.00479	0.0800225	0.918298
14	D10	CNAG_04254	1.03218	1.0205	1.05101	1.03456	0.191815	0.0602075
14	D11	CNAG_00750	0.995895	0.831957	0.993005	0.940286	-0.162155	0.385228
14	D12	CNAG_05861	1.14324	0.981427	1.09739	1.07402	0.339959	0.264063
14	E1	CNAG_00283	0.902633	1.00099	1.02018	0.974604	-0.0333034	0.557657
14	E2	CNAG_00284	1.02015	0.966077	1.02878	1.005	0.0808216	0.822663
14	E3	CNAG_06335	0.986521	1.03434	1.0301	1.01699	0.125834	0.382034
14	E4	CNAG_03864	0.90541	0.860451	1.07017	0.945345	-0.143159	0.48159
14	E5	CNAG_03865	0.983284	1.09	0.926272	0.999851	0.0614888	0.997801
14	E6	CNAG_01151	0.953144	0.99433	0.962254	0.96991	-0.0509283	0.137611
14	E7	CNAG_01150	1.09276	1.07588	1.00966	1.05943	0.285197	0.143809
14	E8	CNAG_03464	1.00337	0.968465	1.09327	1.0217	0.143538	0.618421
14	E9	CNAG_04095	0.869536	0.956691	0.851386	0.892537	-0.34143	0.0805732
14	E10	CNAG_04094	0.797514	0.917672	0.981115	0.898767	-0.318041	0.200807
14	E11	CNAG_02570	0.988433	0.995883	0.950362	0.978226	-0.0197033	0.262448
14	E12	CNAG_03558	0.873734	0.949663	1.04682	0.95674	-0.100377	0.478816
14	F1	CNAG_04723	1.09787	1.02675	1.04704	1.05722	0.276891	0.113808
14	F2	CNAG_01490	0.956026	0.911926	1.0991	0.989018	0.0208148	0.863821
14	F3	CNAG_07728	0.887006	0.986664	1.08068	0.984784	0.00491803	0.811046
14	F4	CNAG_03362	0.221727	0.14743	0.219226	0.196127	-2.95617	0.000916998
14	F5	CNAG_01093	0.319937	0.56841	0.552451	0.480266	-1.88935	0.0230471
14	F6	CNAG_05637	0.828017	1.04125	1.00533	0.958198	-0.0949019	0.590801
14	F7	CNAG_03813	1.11356	0.953269	1.05244	1.03976	0.211326	0.484285
14	F8	CNAG_06827	1.06854	0.89565	1.03335	0.99918	0.0589715	0.989013
14	F9	CNAG_05886	0.904633	0.968681	1.0429	0.972072	-0.0428085	0.556874
14	F10	CNAG_05784	0.833491	0.966614	1.04693	0.949011	-0.129393	0.498748
14	F11	CNAG_06617	0.79072	1.00153	1.121	0.971084	-0.0465207	0.79282
14	F12	CNAG_07663	0.927387	0.967378	0.867414	0.920726	-0.235592	0.112137
14	G1	CNAG_04325	1.03521	0.898547	0.979397	0.971052	-0.0466385	0.541474
14	G2	CNAG_03824	0.97899	0.965935	1.08754	1.01082	0.102685	0.805255
14	G3	CNAG_00433	1.05819	0.93538	1.06926	1.02094	0.140687	0.673686
14	G4	CNAG_01761	1.07381	0.907924	1.01543	0.999057	0.0585068	0.98627
14	G5	CNAG_00563	0.923674	0.939235	1.00532	0.956075	-0.102872	0.221328
14	G6	CNAG_02719	1.0514	1.05141	0.947272	1.01669	0.12473	0.678025
14	G7	CNAG_06806	0.70251	0.72816	0.678794	0.703155	-1.05249	0.00229794
14	G8	CNAG_02899	0.95751	1.05499	1.08305	1.03185	0.181639	0.490561
14	G9	CNAG_03928	1.19055	1.42882	1.34671	1.32203	1.27113	0.0440066
14	G10	CNAG_01090	0.983613	1.006	0.954995	0.981535	-0.00727995	0.337413
14	G11	CNAG_06239	0.927624	0.865738	0.969397	0.92092	-0.234866	0.119537
14	G12	CNAG_02360	1.06295	0.975496	0.99726	1.0119	0.106737	0.695075
14	H1	CNAG_02893	1.03998	1.00668	1.03532	1.02733	0.164658	0.119629
14	H2	CNAG_05660	1.06556	0.960517	1.04492	1.02366	0.150897	0.53811
14	H3	CNAG_02969	0.950458	0.983588	1.06207	0.998704	0.0571824	0.972315
14	H4	CNAG_02968	1.03694	0.915045	1.05649	1.00283	0.0726563	0.954902
14	H5	CNAG_04474	1.03429	1.01626	0.968774	1.00644	0.0862366	0.772959
14	H6	CNAG_04475	0.991309	0.957201	1.03508	0.994529	0.0415088	0.830841
14	H7	CNAG_02591	1.05401	0.957154	1.05591	1.02236	0.145993	0.563727
14	H8	CNAG_05601	2.02105	1.7385	1.78059	1.84671	3.24112	0.0106326
14	H9	CNAG_05600	1.43692	1.89407	1.26115	1.53071	2.05467	0.106521
14	H10	CNAG_02934	0.911902	1.08201	0.886219	0.960042	-0.0879769	0.58214
14	H11	CNAG_06067	0.996909	0.974065	1.04729	1.00609	0.0849035	0.804833
14	H12	CNAG_01835	1.21675	1.03018	1.02404	1.09033	0.401185	0.289395
15	A1	CNAG_07481	0.772972	0.913504	1.00804	0.898172	-0.320275	0.27443
15	A2	CNAG_00885	0.862291	0.97807	1.02719	0.95585	-0.103716	0.461747
15	A3	CNAG_07355	0.877001	0.960069	1.00267	0.946579	-0.138526	0.284644
15	A4	CNAG_00369	0.987885	1.09477	1.98646	1.35637	1.40008	0.377185
15	A5	CNAG_07434	0.765892	1.00632	0.985483	0.919232	-0.241202	0.4038
15	A6	CNAG_02799	0.869414	1.05045	1.00256	0.974142	-0.0350381	0.680122
15	A7	CNAG_00600	0.437006	0.226423	0.340568	0.334666	-2.43602	0.00826413
15	A8	CNAG_05501	0.837732	1.01182	1.01957	0.956376	-0.101743	0.538908
15	A9	CNAG_01905	0.852214	0.928453	0.890145	0.89027	-0.349942	0.0379528
15	A10	CNAG_00800	0.868794	1.03056	0.958581	0.952646	-0.115748	0.418055
15	A11	CNAG_02802	0.916031	0.988056	1.00596	0.970015	-0.0505344	0.389147
15	A12	CNAG_05778	0.890028	1.01109	1.00893	0.970015	-0.0505313	0.531652
15	B1	CNAG_02479	0.852522	0.945513	1.01309	0.93704	-0.174339	0.30879
15	B2	CNAG_04272	0.855661	0.960447	0.997174	0.937761	-0.171635	0.279817
15	B3	CNAG_05575	0.865337	0.930319	1.03955	0.945069	-0.144196	0.392816
15	B4	CNAG_02782	0.843335	0.99327	0.980227	0.938944	-0.167191	0.330902
15	B5	CNAG_02699	0.856945	0.94143	1.0365	0.944958	-0.144612	0.399769
15	B6	CNAG_04450	0.530062	0.534679	0.538181	0.534307	-1.68644	2.54861e-05
15	B7	CNAG_01474	0.873011	0.998142	1.00143	0.957527	-0.0974205	0.420794
15	B8	CNAG_01670	0.761676	0.999526	0.958208	0.90647	-0.28912	0.330475
15	B9	CNAG_04773	0.875908	1.02556	1.01179	0.971086	-0.04651	0.606431
15	B10	CNAG_05583	0.242995	0.299687	0.216597	0.253093	-2.74229	0.00107525
15	B11	CNAG_02473	0.732068	1.0881	0.929185	0.916452	-0.251639	0.502377
15	B12	CNAG_01261	0.85894	1.02449	1.00699	0.963472	-0.0750985	0.558615
15	C1	CNAG_00639	0.904077	0.990999	0.923782	0.939619	-0.164656	0.14868
15	C2	CNAG_07556	0.905202	1.07298	0.922503	0.966894	-0.062251	0.597719
15	C3	CNAG_03100	0.845648	1.0826	0.984909	0.971051	-0.046643	0.714638
15	C4	CNAG_03556	0.955419	0.97361	0.997772	0.9756	-0.029562	0.184992
15	C5	CNAG_00415	1.02439	1.26366	1.21288	1.16698	0.688983	0.148753
15	C6	CNAG_03069	0.858815	0.977601	1.05045	0.962289	-0.0795412	0.569121
15	C7	CNAG_03068	0.895144	0.994251	0.995868	0.961754	-0.0815486	0.369675
15	C8	CNAG_00154	0.92833	0.972355	0.895435	0.93204	-0.193114	0.0927803
15	C9	CNAG_02125	0.821296	0.931181	1.02324	0.925239	-0.218648	0.328732
15	C10	CNAG_05281	1.11218	1.00243	0.888465	1.00102	0.0658932	0.988791
15	C11	CNAG_05280	0.981762	0.964445	1.11569	1.02063	0.139512	0.708035
15	C12	CNAG_03807	1.05754	0.974864	0.997591	1.01	0.0995843	0.724425
15	D1	CNAG_05598	0.881414	1.08855	0.983753	0.984574	0.00412931	0.820545
15	D2	CNAG_05599	0.817026	1.02169	1.01445	0.951054	-0.121723	0.541303
15	D3	CNAG_06263	0.800552	1.08543	0.998508	0.961496	-0.0825182	0.692638
15	D4	CNAG_01954	0.96535	0.909121	1.1187	0.997723	0.0534997	0.974299
15	D5	CNAG_01814	1.14624	1.17609	1.03359	1.11864	0.507497	0.111766
15	D6	CNAG_06122	0.94974	1.05689	1.00093	1.00252	0.0715044	0.942542
15	D7	CNAG_03982	0.972524	1.04813	1.02468	1.01511	0.118783	0.568583
15	D8	CNAG_04417	0.78358	1.08936	1.06663	0.979858	-0.0135768	0.85669
15	D9	CNAG_05130	0.775447	0.945548	0.94692	0.889305	-0.353566	0.191287
15	D10	CNAG_06009	0.884239	0.993135	0.979147	0.952174	-0.117519	0.296941
15	D11	CNAG_01654	0.896022	1.07192	1.05116	1.00637	0.0859483	0.919162
15	D12	CNAG_02480	0.779757	1.09462	1.21475	1.02971	0.173593	0.840113
15	E1	CNAG_04535	0.927436	1.04399	0.989449	0.986959	0.0130842	0.735845
15	E2	CNAG_04536	0.914744	0.913582	0.906071	0.911466	-0.270363	0.000941291
15	E3	CNAG_05260	0.819764	1.02482	0.991276	0.945288	-0.143373	0.479736
15	E4	CNAG_06680	0.843201	0.931404	0.870042	0.881549	-0.382686	0.0452927
15	E5	CNAG_06681	0.72813	0.886884	0.946744	0.853919	-0.486426	0.154462
15	E6	CNAG_02361	0.797703	1.0046	1.02097	0.941092	-0.159128	0.498449
15	E7	CNAG_02080	1.02784	1.02594	1.02531	1.02636	0.16103	0.000831479
15	E8	CNAG_06010	0.737184	0.970563	1.06129	0.923013	-0.227007	0.5088
15	E9	CNAG_06011	0.663146	1.09867	0.996416	0.919412	-0.240528	0.602358
15	E10	CNAG_01971	0.901198	0.936312	1.01502	0.950842	-0.12252	0.281516
15	E11	CNAG_00349	0.915875	1.01894	0.940125	0.958313	-0.0944685	0.312216
15	E12	CNAG_01485	0.847198	0.928116	0.998863	0.924726	-0.220575	0.227934
15	F1	CNAG_06934	0.861908	1.04139	1.02589	0.976396	-0.0265727	0.720878
15	F2	CNAG_01678	0.819008	1.02241	0.966546	0.935989	-0.178288	0.402047
15	F3	CNAG_04046	0.808834	1.0585	1.04713	0.971489	-0.0449997	0.759573
15	F4	CNAG_04047	0.816906	0.868469	1.05615	0.913841	-0.261445	0.357665
15	F5	CNAG_06983	0.84872	0.98102	0.95865	0.929463	-0.202788	0.226623
15	F6	CNAG_06984	0.948706	1.01168	0.924999	0.961795	-0.081397	0.277667
15	F7	CNAG_01087	0.791847	1.03706	0.981592	0.936834	-0.175114	0.484482
15	F8	CNAG_07887	0.842536	0.996972	1.03947	0.959659	-0.0894169	0.569646
15	F9	CNAG_06028	0.885005	1.04275	0.95459	0.960783	-0.0851936	0.480773
15	F10	CNAG_02694	0.712924	0.99216	0.957814	0.887633	-0.359845	0.329488
15	F11	CNAG_02693	0.706579	1.04264	0.968569	0.905928	-0.291154	0.453528
15	F12	CNAG_05017	1.00446	1.07796	1.10211	1.06151	0.292993	0.171188
15	G1	CNAG_00888	0.165539	0.17324	0.14386	0.16088	-3.08851	0.000109852
15	G2	CNAG_03960	0.886489	0.963271	1.01323	0.95433	-0.109423	0.341013
15	G3	CNAG_00898	0.994477	1.00037	0.98791	0.994253	0.0404713	0.251417
15	G4	CNAG_06591	0.690456	0.817024	0.795192	0.767557	-0.81068	0.0270989
15	G5	CNAG_02752	0.924106	1.05634	1.01778	0.999409	0.0598289	0.989351
15	G6	CNAG_05558	0.874471	0.757746	0.887967	0.840061	-0.538456	0.0607855
15	G7	CNAG_02503	0.879308	0.983959	1.03992	0.967728	-0.0591184	0.563755
15	G8	CNAG_04832	0.919174	1.09465	0.948105	0.987309	0.0144003	0.836995
15	G9	CNAG_02779	0.310088	0.292381	0.200092	0.26752	-2.68812	0.0021602
15	G10	CNAG_02780	0.16517	0.253869	0.14813	0.189056	-2.98272	0.00162969
15	G11	CNAG_04168	0.665588	0.695987	0.790873	0.717483	-0.99869	0.0173719
15	G12	CNAG_04167	0.948279	0.981782	1.18133	1.03713	0.201459	0.660517
15	H1	CNAG_00150	0.927201	0.985195	1.00531	0.972571	-0.0409377	0.362109
15	H2	CNAG_06250	0.928581	0.96854	1.01769	0.971604	-0.0445652	0.385381
15	H3	CNAG_00782	0.919807	0.942701	0.987162	0.94989	-0.126094	0.126765
15	H4	CNAG_04029	0.924982	0.998998	0.946626	0.956869	-0.0998917	0.188627
15	H5	CNAG_03666	0.896625	0.996535	1.03607	0.97641	-0.0265236	0.626992
15	H6	CNAG_04988	0.929065	0.970014	0.972146	0.957075	-0.0991174	0.0921523
15	H7	CNAG_06716	0.23598	0.247992	0.298469	0.260814	-2.7133	0.000670099
15	H8	CNAG_03698	0.924923	1.08878	0.978101	0.997268	0.0517916	0.960005
15	H9	CNAG_01824	0.837116	1.00384	0.979363	0.940107	-0.162826	0.368339
15	H10	CNAG_01823	0.797648	0.932952	1.03	0.920199	-0.237572	0.357929
15	H11	CNAG_05432	0.817485	0.960817	0.973481	0.917261	-0.248602	0.239939
15	H12	CNAG_06606	1.19833	1.10513	1.05987	1.12111	0.516762	0.0970644
16	A1	CNAG_07662	0.998816	0.976497	0.932786	0.969366	-0.0529678	0.254945
16	A2	CNAG_06052	1.02942	1.00209	0.892189	0.974567	-0.0334404	0.605891
16	A3	CNAG_06100	0.983068	0.939015	1.06126	0.994448	0.0412046	0.890833
16	A4	CNAG_00887	0.99859	0.916844	1.01279	0.976074	-0.0277851	0.507499
16	A5	CNAG_03388	0.834923	0.635082	0.483728	0.651244	-1.24739	0.0755313
16	A6	CNAG_03389	1.00098	1.01883	0.90524	0.975016	-0.0317542	0.55212
16	A7	CNAG_05630	0.960164	0.912528	0.931125	0.934606	-0.183481	0.0421105
16	A8	CNAG_01891	1.14536	0.982112	1.09304	1.0735	0.338028	0.266255
16	A9	CNAG_03903	1.00237	0.989173	0.981517	0.99102	0.0283343	0.278342
16	A10	CNAG_00770	0.988745	1.09165	1.07063	1.05034	0.251068	0.249964
16	A11	CNAG_03080	1.07492	0.952844	0.998055	1.00861	0.0943683	0.831627
16	A12	CNAG_07308	1.06436	1.01872	1.04174	1.04161	0.218274	0.087316
16	B1	CNAG_03141	1.02005	0.972166	0.965245	0.98582	0.00880843	0.497046
16	B2	CNAG_03347	1.00491	0.892359	0.993772	0.963679	-0.0743217	0.417138
16	B3	CNAG_04026	0.96529	1.0697	1.03475	1.02325	0.14933	0.527793
16	B4	CNAG_06540	1.02634	0.888862	0.90188	0.939027	-0.166879	0.298639
16	B5	CNAG_01760	1.00229	0.922866	0.933333	0.95283	-0.115056	0.19883
16	B6	CNAG_05099	1.01034	0.870692	0.917759	0.932929	-0.189775	0.243655
16	B7	CNAG_01131	1.03492	0.929722	0.988089	0.984243	0.00288603	0.656144
16	B8	CNAG_01538	1.02514	0.900223	1.02775	0.98437	0.00336535	0.745975
16	B9	CNAG_05399	0.953027	0.948868	0.874755	0.92555	-0.217482	0.0995251
16	B10	CNAG_05400	1.0645	1.04236	1.11334	1.0734	0.337638	0.0728053
16	B11	CNAG_02925	1.0774	1.03517	1.05159	1.05472	0.267503	0.0469257
16	B12	CNAG_05337	0.992525	0.880523	1.00217	0.958406	-0.0941206	0.398289
16	C1	CNAG_05336	0.978739	0.877881	0.899113	0.918578	-0.24366	0.117598
16	C2	CNAG_03493	1.05639	0.798611	0.933655	0.929551	-0.202461	0.44385
16	C3	CNAG_03725	0.913673	1.01884	1.0223	0.984939	0.00550094	0.713746
16	C4	CNAG_03726	1.15615	1.01582	1.08743	1.08647	0.386694	0.166388
16	C5	CNAG_05278	1.00447	0.77479	0.938884	0.906049	-0.290701	0.302787
16	C6	CNAG_03822	0.99322	0.975581	0.832972	0.933924	-0.186038	0.322561
16	C7	CNAG_05803	1.05412	1.03606	1.02938	1.03985	0.211681	0.032688
16	C8	CNAG_05992	1.04621	0.959406	0.993298	0.999638	0.0606913	0.989876
16	C9	CNAG_07912	1.03535	1.04554	1.01511	1.032	0.182209	0.0699799
16	C10	CNAG_06163	1.06369	1.06092	0.8264	0.983669	0.000734178	0.854716
16	C11	CNAG_06162	1.009	0.977705	1.01766	1.00146	0.0675189	0.915423
16	C12	CNAG_05057	1.05707	0.900308	1.02241	0.993262	0.0367524	0.90029
16	D1	CNAG_02676	0.75563	0.867183	0.73346	0.785424	-0.743596	0.0352311
16	D2	CNAG_04926	1.19798	1.00699	1.05336	1.08611	0.385364	0.27303
16	D3	CNAG_00805	1.09047	1.06013	0.981546	1.04405	0.227435	0.307582
16	D4	CNAG_00714	1.07329	1.03708	1.04476	1.05171	0.256193	0.0425
16	D5	CNAG_03715	2.31359	0.949395	0.988599	1.41719	1.62845	0.450331
16	D6	CNAG_03714	1.05351	1.03334	1.09308	1.05998	0.287237	0.0759641
16	D7	CNAG_03675	1.11369	1.01464	0.973003	1.03378	0.188878	0.503195
16	D8	CNAG_03567	0.363636	0.185185	0.109677	0.2195	-2.86842	0.00917797
16	D9	CNAG_01267	1.03765	0.948431	1.37551	1.12053	0.514598	0.451913
16	D10	CNAG_05046	0.998499	0.92379	0.891794	0.938027	-0.170633	0.189026
16	D11	CNAG_07804	0.98198	0.814263	0.899394	0.898546	-0.318871	0.171117
16	D12	CNAG_01172	0.573366	0.569966	0.811236	0.651522	-1.24634	0.0487157
16	E1	CNAG_01171	1.03812	0.964645	0.945319	0.982695	-0.00292276	0.602769
16	E2	CNAG_03083	1.28062	1.12002	0.96845	1.12303	0.523977	0.30551
16	E3	CNAG_04350	1.01018	0.890899	1.02089	0.973988	-0.035614	0.596108
16	E4	CNAG_06962	1.05597	0.883888	1.0237	0.987853	0.0164432	0.839471
16	E5	CNAG_04110	1.03419	1.00038	0.934158	0.989574	0.0229023	0.75658
16	E6	CNAG_04109	1.01826	0.945969	1.0194	0.994542	0.0415556	0.843065
16	E7	CNAG_07430	0.990533	1.01004	0.948339	0.982969	-0.00189437	0.448341
16	E8	CNAG_03570	1.03062	0.984757	0.966056	0.993812	0.0388143	0.777581
16	E9	CNAG_06673	1.06006	1.1822	1.0779	1.10672	0.462745	0.107281
16	E10	CNAG_05654	1.07332	0.957089	0.947479	0.992629	0.0343744	0.872177
16	E11	CNAG_00537	1.05156	1.06678	1.012	1.04345	0.225172	0.116966
16	E12	CNAG_03728	1.03973	0.938531	1.06367	1.01398	0.114528	0.750442
16	F1	CNAG_03729	0.83704	0.764493	0.63722	0.746251	-0.890678	0.0490997
16	F2	CNAG_04037	1.07626	1.07265	1.01399	1.0543	0.265932	0.114838
16	F3	CNAG_00048	1.05416	1.02414	0.904364	0.994223	0.0403602	0.911087
16	F4	CNAG_00049	1.11978	0.891703	1.03425	1.01524	0.119286	0.840043
16	F5	CNAG_00083	1.32027	1.10788	1.01757	1.14857	0.619884	0.239571
16	F6	CNAG_06055	0.989877	0.895179	0.96644	0.950499	-0.123808	0.224272
16	F7	CNAG_04322	1.08181	1.07122	0.899287	1.01744	0.127527	0.795927
16	F8	CNAG_03974	1.05441	0.950043	1.04256	1.01567	0.120884	0.681618
16	F9	CNAG_02857	1.00147	0.943731	1.01361	0.986271	0.0105019	0.589377
16	F10	CNAG_00443	1.09314	0.95371	0.98714	1.01133	0.104584	0.812764
16	F11	CNAG_00444	1.0927	0.793234	0.775283	0.887071	-0.361954	0.387083
16	F12	CNAG_02841	1.02045	0.807157	0.984211	0.937273	-0.173464	0.4416
16	G1	CNAG_05809	1.00438	1.18532	1.03361	1.07444	0.341531	0.31563
16	G2	CNAG_01223	1.04111	1.19559	0.987497	1.07473	0.342632	0.353629
16	G3	CNAG_07828	1.04278	1.04235	1.02047	1.0352	0.194202	0.0411021
16	G4	CNAG_00914	1.04541	0.908829	0.939659	0.964632	-0.0707452	0.482535
16	G5	CNAG_00915	1.06963	1.06911	0.916442	1.01839	0.131106	0.752787
16	G6	CNAG_02864	1.03046	0.916011	0.97442	0.973629	-0.036964	0.508489
16	G7	CNAG_01651	1.02025	1.06102	0.945623	1.00896	0.0956959	0.815656
16	G8	CNAG_04498	0.980138	0.935652	0.942798	0.952863	-0.114933	0.0759914
16	G9	CNAG_04649	0.852077	0.934549	0.920559	0.902395	-0.304419	0.0618942
16	G10	CNAG_04650	1.07265	0.880362	0.789405	0.914138	-0.26033	0.411869
16	G11	CNAG_02862	1.02763	0.909995	0.970311	0.969313	-0.0531689	0.4616
16	G12	CNAG_05691	0.991007	1.06445	0.982093	1.01252	0.10905	0.678772
16	H1	CNAG_00241	1.07123	0.917888	0.970845	0.986653	0.0119375	0.794591
16	H2	CNAG_05834	0.997298	0.996287	0.796742	0.930109	-0.200364	0.404581
16	H3	CNAG_06637	1.05228	0.977783	1.06269	1.03092	0.178135	0.366992
16	H4	CNAG_01349	1.06141	1.05672	1.06949	1.06254	0.296856	0.00353754
16	H5	CNAG_06832	1.08609	0.999422	0.983939	1.02315	0.148972	0.542143
16	H6	CNAG_01725	1.06962	0.960672	0.97791	1.00273	0.0723091	0.942942
16	H7	CNAG_00544	1.03498	1.01747	0.9107	0.98772	0.0159421	0.78182
16	H8	CNAG_02349	1.0919	0.894289	0.997153	0.994447	0.0412005	0.931352
16	H9	CNAG_02104	1.05209	0.97831	0.980789	1.00373	0.0760537	0.891614
16	H10	CNAG_04678	0.213689	0.146825	0.276018	0.212178	-2.89591	0.00223439
16	H11	CNAG_06536	1.01844	0.924716	0.944618	0.962591	-0.0784051	0.319841
16	H12	CNAG_03135	1.07075	0.947242	1.0837	1.0339	0.189326	0.517294
17	A1	CNAG_03134	1.0027	0.979492	1.01472	0.99897	0.0581836	0.929758
17	A2	CNAG_06166	0.989676	1.00602	1.017	1.00423	0.077943	0.647177
17	A3	CNAG_05377	1.06658	1.06096	0.951111	1.02622	0.160484	0.557677
17	A4	CNAG_03313	0.988632	0.955928	1.0054	0.98332	-0.00057643	0.369671
17	A5	CNAG_02869	1.12332	0.957884	1.26534	1.11551	0.495755	0.32318
17	A6	CNAG_07373	0.511111	0.645833	0.626437	0.59446	-1.46059	0.0105806
17	A7	CNAG_00495	1.003	0.965473	0.976715	0.981731	-0.00654512	0.242133
17	A8	CNAG_06160	0.737914	0.781644	0.790611	0.770057	-0.801296	0.00497424
17	A9	CNAG_05892	1.05854	0.938029	0.936035	0.977536	-0.0222942	0.634932
17	A10	CNAG_05893	1.08369	1.1378	1.07019	1.09723	0.427098	0.0423084
17	A11	CNAG_01029	0.88819	1.05412	1.03764	0.993318	0.0369593	0.910829
17	A12	CNAG_01028	1.03716	1.02013	1.09192	1.04974	0.248796	0.148503
17	B1	CNAG_07719	0.93217	0.975248	0.995047	0.967488	-0.0600198	0.221937
17	B2	CNAG_04697	0.906123	1.08693	1.02776	1.00694	0.0881011	0.908205
17	B3	CNAG_00384	1.08633	1.10699	0.979001	1.05744	0.277711	0.284614
17	B4	CNAG_03964	0.978754	0.975751	0.834529	0.929678	-0.201981	0.277498
17	B5	CNAG_03965	1.17682	0.960402	0.948655	1.02862	0.169521	0.736748
17	B6	CNAG_06313	1.11122	1.09101	1.07884	1.09369	0.413816	0.0100053
17	B7	CNAG_06314	0.238095	1.14286	1.00962	0.796856	-0.700676	0.546134
17	B8	CNAG_03916	1.42857	1.42484	2.38281	1.74541	2.86075	0.144271
17	B9	CNAG_03769	0.921205	0.920722	0.984882	0.94227	-0.154705	0.11349
17	B10	CNAG_06671	1.0877	1.20649	1.00535	1.09985	0.436934	0.229346
17	B11	CNAG_01050	0.819066	0.986175	1.0213	0.942181	-0.155038	0.451881
17	B12	CNAG_01652	1.05669	1.00743	1.07717	1.04709	0.238866	0.150659
17	C1	CNAG_07333	0.952289	0.979027	1.0976	1.00964	0.0982408	0.849106
17	C2	CNAG_07766	0.947896	1.06434	1.04248	1.01824	0.13053	0.66051
17	C3	CNAG_04392	1.21005	0.837642	1.10599	1.05123	0.254387	0.689609
17	C4	CNAG_07670	0.989591	1.0871	1.37083	1.14917	0.622134	0.321966
17	C5	CNAG_05715	1.07424	0.962167	0.995635	1.01068	0.102156	0.778268
17	C6	CNAG_02768	0.955627	1.03804	0.950871	0.981514	-0.00735734	0.580663
17	C7	CNAG_04904	0.358491	0.569231	0.95122	0.626314	-1.34099	0.164047
17	C8	CNAG_03236	1.07336	1.00359	1.16359	1.08018	0.363087	0.225553
17	C9	CNAG_07410	0.900275	1.1107	0.903603	0.971525	-0.0448628	0.722074
17	C10	CNAG_05193	1.10537	1.02143	1.22466	1.11715	0.501911	0.185298
17	C11	CNAG_04808	1.00691	0.879687	0.937893	0.941495	-0.157612	0.252558
17	C12	CNAG_03452	1.00481	1.07459	1.04573	1.04171	0.218656	0.175546
17	D1	CNAG_00460	0.949621	1.02208	0.968895	0.980198	-0.0122985	0.45724
17	D2	CNAG_07636	0.185714	0.46087	0.228571	0.291718	-2.59727	0.0142531
17	D3	CNAG_05252	1.02349	0.95479	1.13401	1.03743	0.20258	0.547814
17	D4	CNAG_05253	1.10448	1.07738	1.06314	1.08167	0.368681	0.0213414
17	D5	CNAG_06688	1.25283	1.15813	1.13033	1.18043	0.739481	0.0397326
17	D6	CNAG_06687	1.61826	1.31502	1.41756	1.45028	1.75267	0.0369588
17	D7	CNAG_06353	1.23491	1.14543	1.07205	1.1508	0.628241	0.0852314
17	D8	CNAG_07838	0.826298	0.935315	0.91519	0.892268	-0.342442	0.0845704
17	D9	CNAG_05536	1.0151	1.03351	1.17129	1.0733	0.337257	0.275314
17	D10	CNAG_01322	1.05348	1.0467	1.00676	1.03564	0.195881	0.13431
17	D11	CNAG_01340	0.913215	1.15525	1.00416	1.02421	0.152948	0.764301
17	D12	CNAG_04150	0.928571	0.74941	0.942346	0.873442	-0.413124	0.178621
17	E1	CNAG_05461	1.14672	0.977207	1.00927	1.0444	0.228753	0.483075
17	E2	CNAG_05460	1.08329	1.10999	1.00124	1.06484	0.305505	0.18604
17	E3	CNAG_03621	1.10389	0.871648	0.87127	0.948936	-0.129674	0.577583
17	E4	CNAG_03622	0.0442478	0.736111	0.160714	0.313691	-2.51477	0.0849215
17	E5	CNAG_02326	0.659176	0.788804	0.652582	0.700187	-1.06363	0.0211883
17	E6	CNAG_02325	0.562278	1.08447	0.715633	0.78746	-0.735954	0.303802
17	E7	CNAG_03658	0.981196	1.05049	1.06795	1.03321	0.186743	0.336648
17	E8	CNAG_05508	1.07188	0.97829	1.022	1.02406	0.152369	0.467473
17	E9	CNAG_06646	1.38234	0.870215	0.937709	1.06342	0.300172	0.731121
17	E10	CNAG_06647	0.715012	0.563014	0.681334	0.65312	-1.24035	0.0172004
17	E11	CNAG_07862	0.918294	0.906244	0.896381	0.906973	-0.287231	0.00460709
17	E12	CNAG_02905	0.570039	0.709475	0.649928	0.643148	-1.27779	0.0125723
17	F1	CNAG_02904	1.01179	1.00148	0.99505	1.00277	0.0724625	0.626897
17	F2	CNAG_06986	0.654313	0.707855	0.664773	0.675647	-1.15577	0.00254203
17	F3	CNAG_06985	1.02026	0.994272	0.994371	1.00297	0.0731946	0.764092
17	F4	CNAG_02845	1.06454	1.1856	1.01447	1.0882	0.39321	0.224635
17	F5	CNAG_07335	0.903815	0.965172	1.03876	0.969248	-0.0534107	0.5131
17	F6	CNAG_07334	1.00729	1.24475	1.05833	1.10346	0.450492	0.288097
17	F7	CNAG_01951	1.06879	1.17899	1.07311	1.10696	0.463656	0.0972267
17	F8	CNAG_05134	1.09257	0.987271	0.950942	1.01026	0.100573	0.831603
17	F9	CNAG_01360	1.04344	0.934301	1.14496	1.0409	0.215613	0.570599
17	F10	CNAG_03827	0.968711	0.880374	0.948879	0.932654	-0.190806	0.128216
17	F11	CNAG_07903	1.15139	0.837003	1.0857	1.0247	0.154778	0.820559
17	F12	CNAG_06112	1.22508	1.79781	1.35742	1.46011	1.78956	0.117203
17	G1	CNAG_03742	0.928607	1.05343	1.19705	1.05969	0.286178	0.521957
17	G2	CNAG_03743	0.982749	1.22146	0.929343	1.04452	0.229193	0.66921
17	G3	CNAG_00287	1.04195	0.981201	1.0611	1.02808	0.167492	0.363847
17	G4	CNAG_01148	1.01324	1.27537	1.16329	1.15063	0.627616	0.185741
17	G5	CNAG_04238	1.14992	1.03043	0.934803	1.03838	0.206162	0.600208
17	G6	CNAG_04237	1.09371	1.00044	0.89515	0.996435	0.0486648	0.956094
17	G7	CNAG_05198	1.04985	0.979824	1.02794	1.01921	0.134158	0.451131
17	G8	CNAG_01400	1.09614	0.905417	1.02058	1.00738	0.0897494	0.906333
17	G9	CNAG_01399	1.20914	1.27955	1.2087	1.23247	0.934868	0.0101025
17	G10	CNAG_05477	0.859838	0.821678	0.68956	0.790359	-0.725069	0.0555583
17	G11	CNAG_07601	1.03871	0.963373	1.01666	1.00625	0.0855101	0.806172
17	G12	CNAG_07458	0.914141	1.16899	0.995795	1.02631	0.160834	0.759648
17	H1	CNAG_04258	1.05868	0.977439	1.00566	1.01393	0.114336	0.617854
17	H2	CNAG_06147	0.976075	0.81045	0.90342	0.896648	-0.325996	0.163806
17	H3	CNAG_01856	0.983229	1.04943	1.16298	1.06521	0.306899	0.339987
17	H4	CNAG_05853	1.05494	1.00534	1.01247	1.02425	0.153095	0.257766
17	H5	CNAG_06544	1.0868	1.19341	1.03369	1.10463	0.454898	0.155712
17	H6	CNAG_02771	1.0794	1.02345	1.08817	1.06367	0.301121	0.0881496
17	H7	CNAG_01331	0.923288	1.02664	1.07625	1.00873	0.0948143	0.86431
17	H8	CNAG_01111	1.03798	0.913552	0.837075	0.929535	-0.202519	0.351868
17	H9	CNAG_01169	0.997699	0.927086	1.11367	1.01282	0.110178	0.835618
17	H10	CNAG_06831	0.935825	0.882175	1.0133	0.943765	-0.14909	0.277573
17	H11	CNAG_01084	0.963192	1.0159	1.11594	1.03168	0.180979	0.552766
17	H12	CNAG_00279	0.976022	1.03895	1.02476	1.01324	0.111775	0.558942
18	A1	CNAG_00278	1.05165	1.07738	1.06334	1.06412	0.302803	0.0131831
18	A2	CNAG_03766	0.919463	0.936476	1.04766	0.967867	-0.0585976	0.507934
18	A3	CNAG_05744	0.996527	0.969302	0.90232	0.956049	-0.102968	0.256954
18	A4	CNAG_05745	1.15166	1.0442	1.11361	1.10316	0.44936	0.0817519
18	A5	CNAG_03048	0.995512	0.942868	1.02532	0.987901	0.0166238	0.665536
18	A6	CNAG_01638	1.45048	1.57492	1.31092	1.44544	1.73451	0.0280743
18	A7	CNAG_07322	1.06368	1.04029	1.00217	1.03538	0.194885	0.187113
18	A8	CNAG_07005	0.994795	0.994053	0.935392	0.974747	-0.0327672	0.328005
18	A9	CNAG_03451	1.04624	1.03619	0.900723	0.994385	0.0409678	0.915686
18	A10	CNAG_00647	0.128483	0.114724	0.11828	0.120496	-3.24014	2.19797e-05
18	A11	CNAG_03139	0.964565	0.957369	1.0056	0.975846	-0.0286398	0.249144
18	A12	CNAG_03138	1.00728	1.02317	0.958829	0.996426	0.0486308	0.870497
18	B1	CNAG_06371	0.862685	1.04241	1.01471	0.973267	-0.0383237	0.679483
18	B2	CNAG_06372	0.907062	1.03829	1.22505	1.0568	0.275309	0.600851
18	B3	CNAG_02442	1.03566	0.947378	1.04183	1.00829	0.093175	0.811308
18	B4	CNAG_00176	0.843539	0.999808	1.08321	0.975519	-0.0298686	0.760721
18	B5	CNAG_00177	1.05081	0.810117	1.05472	0.971882	-0.0435231	0.761309
18	B6	CNAG_03316	0.970172	1.03202	0.946301	0.982832	-0.00240851	0.570754
18	B7	CNAG_00355	1.53974	1.77974	1.40689	1.57546	2.22266	0.0341177
18	B8	CNAG_00354	0.818005	0.916364	0.816786	0.850385	-0.499695	0.045342
18	B9	CNAG_03590	0.808036	0.95706	0.962406	0.909167	-0.278991	0.21442
18	B10	CNAG_03090	0.925245	0.892857	1.0506	0.956236	-0.102268	0.458953
18	B11	CNAG_02673	1.03617	1.01863	0.936561	0.997121	0.0512397	0.933835
18	B12	CNAG_02674	1.05387	0.948333	1.04203	1.01474	0.117406	0.701885
18	C1	CNAG_00418	1.20061	1.00616	0.908255	1.03834	0.206002	0.699074
18	C2	CNAG_04760	1.21667	1.11202	0.957139	1.09528	0.419771	0.333645
18	C3	CNAG_06648	0.645914	0.584989	0.971875	0.734259	-0.935701	0.157407
18	C4	CNAG_03406	0.638252	0.764994	0.548387	0.650544	-1.25002	0.0308387
18	C5	CNAG_03405	1.01982	1.15486	1.19537	1.12335	0.525164	0.145714
18	C6	CNAG_06772	1.19865	1.07755	1.12802	1.13474	0.567937	0.0617213
18	C7	CNAG_06145	1.14286	1.11657	1.1394	1.13294	0.561184	0.00382687
18	C8	CNAG_06144	0.945171	0.933367	0.880252	0.919597	-0.239833	0.0564862
18	C9	CNAG_03486	1.02581	1.20422	0.9569	1.06231	0.296005	0.486819
18	C10	CNAG_05431	1.78669	1.64093	2.10531	1.84431	3.2321	0.0253751
18	C11	CNAG_05236	0.990336	0.956404	0.94276	0.963167	-0.0762449	0.121223
18	C12	CNAG_02240	0.936514	0.94834	0.774867	0.886574	-0.363821	0.179879
18	D1	CNAG_02542	0.914662	1.27639	0.936616	1.04256	0.221827	0.751092
18	D2	CNAG_04602	1.20688	0.991908	0.879257	1.02602	0.159729	0.811992
18	D3	CNAG_05192	1.31086	1.05105	0.941102	1.101	0.441278	0.454125
18	D4	CNAG_01717	1.08247	0.709214	1.1325	0.97473	-0.0328285	0.867378
18	D5	CNAG_01718	1.08366	0.964532	1.08903	1.04574	0.233786	0.37723
18	D6	CNAG_03449	1.00903	0.928398	0.952261	0.963229	-0.0760096	0.263969
18	D7	CNAG_01815	1.10628	1.03293	1.00669	1.04863	0.244646	0.244315
18	D8	CNAG_01816	1.09715	0.950046	1.06285	1.03668	0.199771	0.495882
18	D9	CNAG_02735	0.986167	1.14972	1.0477	1.0612	0.291822	0.328054
18	D10	CNAG_02736	0.922425	0.891367	1.10683	0.973539	-0.0373005	0.731933
18	D11	CNAG_03206	0.995276	1.04994	1.05455	1.03325	0.186899	0.222758
18	D12	CNAG_02181	0.923145	1.03747	1.02248	0.994365	0.0408905	0.889594
18	E1	CNAG_01207	1.03411	1.03719	1.03283	1.03471	0.192363	0.00138692
18	E2	CNAG_04565	0.90106	1.03841	0.893453	0.944308	-0.147052	0.358587
18	E3	CNAG_07866	0.98675	1.07069	1.12298	1.06014	0.287855	0.268833
18	E4	CNAG_05216	1.04917	0.992202	1.09156	1.04431	0.228415	0.263599
18	E5	CNAG_04627	0.708553	0.847292	0.710301	0.755382	-0.856393	0.0335319
18	E6	CNAG_01414	1.01152	1.09117	1.07636	1.05968	0.286135	0.134803
18	E7	CNAG_02223	0.916971	1.10094	0.940096	0.986002	0.00949362	0.831371
18	E8	CNAG_02224	1.29512	0.86145	0.948211	1.03493	0.193182	0.816748
18	E9	CNAG_07566	1.05133	1.03315	1.02175	1.03541	0.194999	0.0543992
18	E10	CNAG_07567	0.881295	0.820491	0.783002	0.828263	-0.582756	0.0267014
18	E11	CNAG_01452	0.902269	0.936212	0.958018	0.932167	-0.192638	0.0526971
18	E12	CNAG_06246	0.952474	0.936878	1.08414	0.991165	0.0288756	0.867418
18	F1	CNAG_05771	1.03323	1.03632	1.02303	1.03086	0.177922	0.0165228
18	F2	CNAG_07810	0.850756	1.09491	1.13113	1.0256	0.158156	0.798632
18	F3	CNAG_04956	0.91912	1.15801	0.991004	1.02271	0.14732	0.778676
18	F4	CNAG_04955	0.931432	0.936326	1.12614	0.997967	0.0544179	0.977586
18	F5	CNAG_03500	0.988087	1.02245	0.914749	0.975095	-0.0314609	0.51508
18	F6	CNAG_01417	1.16576	1.07533	1.13483	1.12531	0.532533	0.0420351
18	F7	CNAG_01418	0.915224	1.02843	1.03272	0.992122	0.0324701	0.856686
18	F8	CNAG_04327	1.02823	1.07087	1.02372	1.04094	0.215768	0.112363
18	F9	CNAG_05376	1.04948	1.0544	1.04451	1.04946	0.247762	0.0033182
18	F10	CNAG_01401	1.27721	1.11393	1.21781	1.20298	0.824168	0.0510627
18	F11	CNAG_06295	0.984142	0.840147	0.973423	0.932571	-0.191122	0.282703
18	F12	CNAG_06294	1.05719	0.997841	1.074	1.04301	0.223539	0.203662
18	G1	CNAG_00240	0.961538	2.12134	0.844828	1.30923	1.2231	0.527129
18	G2	CNAG_00501	0.938902	1.08297	1.05655	1.02614	0.160192	0.614798
18	G3	CNAG_00502	1.08542	0.970552	0.889497	0.981822	-0.00620103	0.779424
18	G4	CNAG_01092	0.971042	1.09458	0.750693	0.938773	-0.167835	0.604611
18	G5	CNAG_05534	1.04433	1.03198	0.810417	0.962241	-0.0797222	0.668528
18	G6	CNAG_05533	0.973876	1.27606	0.972925	1.07429	0.340969	0.538177
18	G7	CNAG_00064	1.02766	0.962613	0.943872	0.978049	-0.0203698	0.478389
18	G8	CNAG_04064	0.981898	0.947842	0.877604	0.935781	-0.179066	0.171606
18	G9	CNAG_04068	0.79686	0.811648	0.623063	0.743857	-0.899665	0.0515909
18	G10	CNAG_05991	0.981325	0.959082	0.981985	0.974131	-0.0350797	0.0752235
18	G11	CNAG_05990	0.927753	0.995626	0.842355	0.921911	-0.231143	0.220289
18	G12	CNAG_03039	0.926724	1.02512	0.863991	0.93861	-0.168444	0.320666
18	H1	CNAG_01540	0.845032	1.03829	0.950943	0.944756	-0.145369	0.427027
18	H2	CNAG_01541	1.04386	0.994648	0.933915	0.990808	0.0275376	0.799733
18	H3	CNAG_02046	1.031	1.01194	0.940975	0.994638	0.0419164	0.862876
18	H4	CNAG_01893	1.05897	1.05611	1.00684	1.04064	0.214638	0.138262
18	H5	CNAG_03665	1.39907	1.84846	1.8583	1.70195	2.69757	0.0435406
18	H6	CNAG_03664	1.0291	0.967837	0.947933	0.981622	-0.00695188	0.530269
18	H7	CNAG_05633	0.85752	0.796566	0.813854	0.822647	-0.603842	0.0102965
18	H8	CNAG_03189	1.02776	0.985807	0.954618	0.989396	0.0222351	0.666427
18	H9	CNAG_03404	1.00692	1.02387	0.974776	1.00186	0.0690179	0.90922
18	H10	CNAG_03403	0.993674	1.07173	0.95285	1.00609	0.0848997	0.877533
18	H11	CNAG_02392	1.11781	1.09131	0.975324	1.06148	0.29289	0.295158
18	H12	CNAG_02393	0.931856	0.956133	0.792793	0.893594	-0.337463	0.171653
19	A1	CNAG_06837	1.02213	0.963883	0.867006	0.951007	-0.121901	0.392024
19	A2	CNAG_01324	1.03434	0.967309	0.823259	0.941637	-0.15708	0.447581
19	A3	CNAG_01855	1.04602	0.982975	0.909858	0.979618	-0.0144765	0.656033
19	A4	CNAG_02173	0.367089	1.03846	0.229167	0.544906	-1.64665	0.210267
19	A5	CNAG_06403	0.977724	0.92721	0.901375	0.935436	-0.180362	0.1024
19	A6	CNAG_06402	0.322368	0.655738	0.288235	0.422114	-2.10768	0.0387725
19	A7	CNAG_00361	0.111111	0.0291262	0.126667	0.088968	-3.35851	0.00110113
19	A8	CNAG_00605	0.980996	0.904908	0.924033	0.936646	-0.175821	0.109206
19	A9	CNAG_02221	1.01748	0.95252	0.983813	0.984604	0.00424486	0.498023
19	A10	CNAG_05723	0.938187	1.09635	1.11763	1.05072	0.252489	0.464757
19	A11	CNAG_05724	1.02625	1.23047	0.980121	1.07895	0.358465	0.412661
19	A12	CNAG_06649	0.88112	0.948452	0.899119	0.909564	-0.277504	0.0461271
19	B1	CNAG_01251	0.676336	0.72667	0.62029	0.674432	-1.16033	0.00878851
19	B2	CNAG_00405	0.106383	0.06	0.203704	0.123362	-3.22938	0.00232496
19	B3	CNAG_00404	0.737687	0.709855	0.771304	0.739615	-0.915592	0.00462254
19	B4	CNAG_07677	0.95773	1.0574	0.996496	1.00387	0.0765981	0.905959
19	B5	CNAG_02001	0.729251	0.920242	0.931244	0.860246	-0.462673	0.166759
19	B6	CNAG_00149	0.902529	1.01498	0.942509	0.95334	-0.113141	0.292007
19	B7	CNAG_06484	1.01011	0.815229	1.00173	0.942357	-0.154377	0.460484
19	B8	CNAG_06485	0.98133	0.915783	0.892801	0.929972	-0.200879	0.118485
19	B9	CNAG_00568	1.01986	0.972022	0.956402	0.982763	-0.00267028	0.46187
19	B10	CNAG_03517	1.07235	0.896002	1.01523	0.994527	0.0414988	0.925705
19	B11	CNAG_02795	0.183673	0.145631	0.19685	0.175385	-3.03405	0.000346579
19	B12	CNAG_06469	1.04497	0.756619	0.758659	0.853416	-0.488315	0.265556
19	C1	CNAG_06470	1.11553	1.01371	0.897151	1.0088	0.0950733	0.901891
19	C2	CNAG_04285	1.09819	1.15821	0.829686	1.0287	0.169794	0.803032
19	C3	CNAG_01688	0.894315	1.08096	1.19734	1.05754	0.278084	0.581343
19	C4	CNAG_06706	0.976061	1.04576	1.08156	1.03446	0.191436	0.38171
19	C5	CNAG_07921	0.951667	1.03421	0.898229	0.961368	-0.0829972	0.431721
19	C6	CNAG_02891	0.242268	0.207283	0.328729	0.259427	-2.71851	0.00236683
19	C7	CNAG_02890	1.10222	1.05578	1.10649	1.08816	0.393056	0.032293
19	C8	CNAG_02823	0.989998	1.08764	0.973024	1.01689	0.125456	0.682894
19	C9	CNAG_02167	0.753257	0.685919	0.744146	0.727774	-0.96005	0.00594971
19	C10	CNAG_05308	0.904567	1.02617	0.820458	0.917065	-0.249337	0.299305
19	C11	CNAG_02148	1.10226	1.0565	1.05366	1.07081	0.327894	0.0460721
19	C12	CNAG_02147	0.935628	0.946024	0.866015	0.915889	-0.253754	0.0787795
19	D1	CNAG_04432	0.546705	0.691309	0.674783	0.637599	-1.29862	0.0155303
19	D2	CNAG_00995	1.44265	1.01027	0.950481	1.13447	0.566928	0.477237
19	D3	CNAG_04598	1.11011	1.00511	1.00418	1.0398	0.211481	0.375055
19	D4	CNAG_02512	1.12559	0.901835	0.980388	1.0026	0.0718278	0.971912
19	D5	CNAG_02819	0.953495	1.05466	1.10234	1.03683	0.200331	0.489638
19	D6	CNAG_07311	0.494354	0.678571	0.654462	0.609129	-1.40551	0.0211807
19	D7	CNAG_06332	0.946619	0.985563	1.08296	1.00505	0.0809945	0.912337
19	D8	CNAG_04825	0.822944	0.944186	1.03897	0.935367	-0.180624	0.409836
19	D9	CNAG_03125	0.972456	1.21872	0.94978	1.04698	0.238456	0.640064
19	D10	CNAG_02284	1.01932	1.07098	1.05896	1.04976	0.248862	0.0859024
19	D11	CNAG_02285	0.979215	1.01138	1.10016	1.03025	0.175637	0.490909
19	D12	CNAG_00889	0.915695	1.1	0.974915	0.99687	0.0502965	0.959291
19	E1	CNAG_00890	1	0.943064	1.25399	1.06568	0.308667	0.56292
19	E2	CNAG_07319	1.26168	1.03325	1.02979	1.10824	0.468433	0.293783
19	E3	CNAG_07479	0.830975	1.01062	1.02604	0.955879	-0.103609	0.554005
19	E4	CNAG_01491	0.997925	1.01134	1.0059	1.00506	0.0810337	0.323825
19	E5	CNAG_01492	1.15393	1.00576	0.792246	0.983978	0.00189328	0.892701
19	E6	CNAG_06656	1.03358	1.1732	1.05575	1.08751	0.390619	0.180793
19	E7	CNAG_05195	1.11421	1.35021	1.10719	1.19054	0.777443	0.139768
19	E8	CNAG_07816	1.1309	0.976146	0.954952	1.02067	0.139642	0.745187
19	E9	CNAG_05142	0.937041	1.08563	0.858426	0.960366	-0.0867614	0.61222
19	E10	CNAG_05570	1.29529	1.15357	1.00629	1.15172	0.63169	0.210613
19	E11	CNAG_05397	0.897254	0.923757	0.995923	0.938978	-0.167065	0.174329
19	E12	CNAG_04620	0.923304	1.12204	1.02699	1.02411	0.152582	0.715201
19	F1	CNAG_00584	0.817479	0.791192	0.890644	0.833105	-0.564574	0.0303437
19	F2	CNAG_06440	1.06152	0.923875	1.12479	1.03673	0.199948	0.598882
19	F3	CNAG_05698	0.949427	0.857191	0.903594	0.903404	-0.30063	0.0682904
19	F4	CNAG_03234	0.144213	0.108911	0.182346	0.145157	-3.14755	0.000614708
19	F5	CNAG_06383	0.825109	0.740831	0.936432	0.834124	-0.560748	0.0995115
19	F6	CNAG_06384	0.767327	0.630363	0.313244	0.570311	-1.55126	0.0855631
19	F7	CNAG_06076	0.923303	0.984449	1.01366	0.973804	-0.0363073	0.428844
19	F8	CNAG_00761	0.596154	2.24257	0.963542	1.26742	1.06612	0.645625
19	F9	CNAG_00762	0.941076	1.49778	1.01795	1.15227	0.633756	0.474187
19	F10	CNAG_02422	1.02259	0.919238	0.947805	0.963211	-0.0760808	0.354901
19	F11	CNAG_02103	1.0486	1.10064	0.93722	1.02882	0.170258	0.610584
19	F12	CNAG_02102	0.999287	1.08034	0.920245	0.999958	0.0618912	0.999357
19	G1	CNAG_05086	0.826707	0.95462	1.0297	0.937008	-0.174461	0.399135
19	G2	CNAG_06969	1.00934	0.912894	0.993553	0.971929	-0.0433469	0.446501
19	G3	CNAG_06968	1.03929	0.964862	0.934665	0.979606	-0.0145227	0.579217
19	G4	CNAG_00773	0.92969	0.95617	1.00437	0.963411	-0.0753274	0.236164
19	G5	CNAG_04227	1.05245	0.68929	0.982664	0.908133	-0.282874	0.495795
19	G6	CNAG_07344	1.11931	1.0173	0.940186	1.0256	0.158162	0.670539
19	G7	CNAG_00280	1.06838	0.955431	0.995969	1.00659	0.0868081	0.860242
19	G8	CNAG_00604	1.07897	1.00424	1.0068	1.03001	0.174707	0.345293
19	G9	CNAG_07609	1.21289	0.989671	0.986403	1.06299	0.29854	0.489177
19	G10	CNAG_07608	1.06342	0.857995	0.927924	0.949779	-0.126509	0.492543
19	G11	CNAG_05402	0.876128	0.901929	0.908196	0.895418	-0.330616	0.00868927
19	G12	CNAG_05401	1.19895	1.53207	0.825816	1.18561	0.758952	0.45891
19	H1	CNAG_00013	0.933364	1.10712	0.993882	1.01145	0.105056	0.842917
19	H2	CNAG_00986	0.982578	1.22862	0.947585	1.05293	0.260778	0.610222
19	H3	CNAG_01350	0.878582	0.982255	0.868834	0.90989	-0.276277	0.131062
19	H4	CNAG_05538	1.32382	1.04093	1.07065	1.14513	0.606964	0.247268
19	H5	CNAG_00772	0.750369	0.883063	0.726041	0.786491	-0.739592	0.0484623
19	H6	CNAG_03637	0.947333	1.10951	0.93857	0.998471	0.0563083	0.98055
19	H7	CNAG_02409	0.977682	0.918984	0.916012	0.937559	-0.172391	0.0897153
19	H8	CNAG_06464	1.03619	1.18206	0.990196	1.06948	0.322926	0.352552
19	H9	CNAG_04371	1.03483	0.989002	0.994915	1.00625	0.0855122	0.706493
19	H10	CNAG_02727	0.668114	0.568532	0.622773	0.619806	-1.36543	0.00568344
19	H11	CNAG_03149	0.844037	0.92958	0.97868	0.917432	-0.24796	0.170694
19	H12	CNAG_00181	0.995217	1.01378	0.958841	0.989279	0.0217966	0.574752
20	A1	CNAG_05422	0.425087	0.313801	0.41673	0.385206	-2.24626	0.00337068
20	A2	CNAG_05105	0.888216	0.912219	0.987034	0.929156	-0.203941	0.140247
20	A3	CNAG_02753	0.82023	1.0766	1.14829	1.01504	0.118527	0.893791
20	A4	CNAG_04352	0.99001	0.983838	0.932841	0.968896	-0.0547335	0.228124
20	A5	CNAG_05838	1.04704	1.02142	1.11567	1.06138	0.292489	0.160925
20	A6	CNAG_00440	0.634201	0.719985	0.754669	0.702951	-1.05325	0.0142188
20	A7	CNAG_05563	0.747083	0.621295	0.549745	0.639374	-1.29196	0.0246401
20	A8	CNAG_02115	0.776907	0.729228	0.621676	0.70927	-1.02953	0.0240398
20	A9	CNAG_03188	0.68705	0.743618	0.840045	0.756904	-0.850678	0.0321362
20	A10	CNAG_01243	0.813483	0.877347	0.664412	0.785081	-0.744887	0.0764208
20	A11	CNAG_04863	3.0472	3.1913	2.303	2.84717	6.99743	0.0214903
20	A12	CNAG_05708	0.836691	0.916413	0.824738	0.859281	-0.466295	0.0393591
20	B1	CNAG_04177	0.852292	1.14742	0.955342	0.985018	0.00579939	0.878411
20	B2	CNAG_03151	0.826607	1.00705	0.843404	0.892355	-0.342115	0.202353
20	B3	CNAG_00556	0.213523	0.441509	0.530713	0.395248	-2.20855	0.0235302
20	B4	CNAG_06552	0.600349	0.728389	0.677569	0.668769	-1.18159	0.0123945
20	B5	CNAG_03582	2.80263	2.61418	2.92301	2.77994	6.74502	0.00253952
20	B6	CNAG_06225	0.934598	0.897841	1.15826	0.996899	0.0504058	0.973063
20	B7	CNAG_01938	1.05514	1.01349	0.886134	0.984919	0.00542698	0.794698
20	B8	CNAG_00396	1.43039	1.36153	1.23524	1.34239	1.34758	0.0267409
20	B9	CNAG_01850	1.00902	0.95675	1.1447	1.03682	0.200307	0.57843
20	B10	CNAG_00802	0.864034	0.881293	0.907256	0.884194	-0.372755	0.0115619
20	B11	CNAG_03158	1.04128	1.00437	0.924745	0.990133	0.0250019	0.80115
20	B12	CNAG_04761	1.03201	1.04118	0.939763	1.00432	0.078259	0.906151
20	C1	CNAG_00002	1.04385	0.908581	0.907139	0.953191	-0.113702	0.410311
20	C2	CNAG_00003	0.855037	1.0455	0.918131	0.939555	-0.164898	0.39339
20	C3	CNAG_00004	1.03702	1.08645	1.02938	1.05095	0.253346	0.104328
20	C4	CNAG_00006	1.05862	0.826816	1.20505	1.03016	0.175298	0.809837
20	C5	CNAG_00020	1.00169	0.984995	0.905475	0.964055	-0.0729108	0.349595
20	C6	CNAG_00027	1.04544	0.986707	1.1033	1.04515	0.231572	0.31181
20	C7	CNAG_00030	0.960888	1.09749	1.03124	1.02987	0.174216	0.527857
20	C8	CNAG_00032	0.88349	1.06695	0.999075	0.98317	-0.00114043	0.783071
20	C9	CNAG_00033	0.996682	1.04044	1.05772	1.03162	0.180756	0.223904
20	C10	CNAG_00035	1.01944	0.923686	0.920783	0.954635	-0.108278	0.296558
20	C11	CNAG_00036	0.88814	0.929037	1.01092	0.942699	-0.153094	0.253318
20	C12	CNAG_00043	1.03681	1.04485	1.01456	1.03207	0.182477	0.0713172
20	D1	CNAG_00045	0.937536	1.00932	0.946369	0.964408	-0.0715832	0.25597
20	D2	CNAG_00047	1.04485	1.01196	0.882572	0.979796	-0.01381	0.722857
20	D3	CNAG_00050	0.995903	0.972086	0.90249	0.956826	-0.100051	0.263333
20	D4	CNAG_00053	1.01414	1.03928	0.881877	0.978435	-0.0189187	0.701866
20	D5	CNAG_00056	1.06177	0.866109	0.951099	0.959659	-0.0894163	0.550218
20	D6	CNAG_00060	0.90262	0.946529	1.00854	0.952561	-0.116064	0.262569
20	D7	CNAG_00069	0.892589	1.14272	1.23783	1.09105	0.403892	0.469815
20	D8	CNAG_00072	0.990361	1.03241	0.899267	0.974012	-0.0355252	0.576375
20	D9	CNAG_00080	0.972507	1.0488	0.948402	0.989903	0.0241399	0.770366
20	D10	CNAG_00087	1.07337	1.05397	0.892698	1.00668	0.0871236	0.917814
20	D11	CNAG_00088	0.987211	1.12323	1.00206	1.0375	0.20285	0.475807
20	D12	CNAG_00090	1.03104	0.930387	1.05174	1.00439	0.0785212	0.917512
20	E1	CNAG_00092	0.898398	0.903154	1.04642	0.949324	-0.12822	0.406299
20	E2	CNAG_00093	1.04182	0.775905	1.02878	0.948834	-0.13006	0.614304
20	E3	CNAG_00094	0.87717	0.915251	1.0149	0.935775	-0.17909	0.258256
20	E4	CNAG_00096	0.734831	0.911142	0.720087	0.788687	-0.731347	0.0749937
20	E5	CNAG_00105	1.17017	1.05639	1.03176	1.08611	0.385343	0.180812
20	E6	CNAG_00110	1.19913	1.01179	1.00089	1.0706	0.327137	0.386964
20	E7	CNAG_00118	1.09283	1.11948	1.03325	1.08185	0.369368	0.0848237
20	E8	CNAG_00119	1.04991	1.08154	0.903371	1.01161	0.105623	0.852117
20	E9	CNAG_00121	0.915642	1.10437	0.925916	0.981977	-0.00561894	0.796362
20	E10	CNAG_00125	1.09464	1.10026	0.96275	1.05255	0.259353	0.36268
20	E11	CNAG_00127	1.00592	0.993437	0.970738	0.990031	0.0246177	0.435082
20	E12	CNAG_00128	1.13487	1.09798	1.04263	1.09182	0.406811	0.0756657
20	F1	CNAG_00131	1.01143	0.975597	0.810991	0.932672	-0.190739	0.389195
20	F2	CNAG_00144	1.10829	0.945465	0.929896	0.99455	0.0415876	0.932604
20	F3	CNAG_00146	1.31717	1.20619	1.08345	1.20227	0.821501	0.0956487
20	F4	CNAG_00151	0.0517241	0.0961538	0.495327	0.214402	-2.88756	0.0307556
20	F5	CNAG_00152	1.10638	1.17794	1.29756	1.19396	0.790294	0.073646
20	F6	CNAG_00155	1.06614	0.878121	0.947652	0.963971	-0.0732244	0.578983
20	F7	CNAG_00158	1.08527	0.934783	1.11167	1.04391	0.226912	0.509032
20	F8	CNAG_00159	1.1027	0.935466	0.987532	1.00856	0.0942051	0.878338
20	F9	CNAG_00160	0.853062	1.00687	0.993844	0.951259	-0.120955	0.426585
20	F10	CNAG_00167	0.954175	1.02148	1.10961	1.02842	0.168769	0.592233
20	F11	CNAG_00171	0.219512	1.58286	0.70418	0.835516	-0.555521	0.720153
20	F12	CNAG_00172	0.911684	1.01222	0.852638	0.925515	-0.217612	0.250956
20	G1	CNAG_00173	0.945068	1.04286	1.26032	1.08275	0.372745	0.468137
20	G2	CNAG_00174	0.927874	1.10225	0.965953	0.998692	0.0571389	0.982533
20	G3	CNAG_00180	1.35937	1.01383	0.922901	1.0987	0.432629	0.535207
20	G4	CNAG_00182	1.24781	1.13483	1.25701	1.21322	0.862593	0.0323103
20	G5	CNAG_00185	0.868202	1.03641	0.995064	0.966558	-0.0635126	0.576655
20	G6	CNAG_00186	0.948925	1.10879	1.0904	1.04937	0.247422	0.431368
20	G7	CNAG_00187	0.887819	0.929333	0.995313	0.937488	-0.172657	0.183866
[truncated: 2,699 more rows]
