# Supplementary material for: Cryptococcus neoformans adapts to host CO2 concentrations via metabolic and stress-response remodeling
Source: PLoS Biol. 2026 May 5;24(5):e3003561. doi: 10.1371/journal.pbio.3003561 (PMC13160432; doi:10.1371/journal.pbio.3003561)
Supplement: S2 Table — (XLSX) [file pbio.3003561.s003.xlsx]

## Sheet: Hits independently verified
			Confirmed in
Plate	Well	Strain	Independent KO collection	Independent screen with independent set of Madhani plates	Independently generated KO mutants
1	E7	CNAG_02435	X		X
2	E8	CNAG_06096			X
3	G4	CNAG_03670	X
3	E12	CNAG_05159		X
5	E8	CNAG_03765	X
5	A11	CNAG_04992		X
7	D6	CNAG_04514	X		X
7	H1	CNAG_07317	X
11	C11	CNAG_03843	X		X
13	D5	CNAG_00293		X
13	H9	CNAG_00458		X
15	G1	CNAG_00888		X
15	H7	CNAG_06716		X
16	D8	CNAG_03567	X	X
16	H10	CNAG_04678	X		X
17	E10	CNAG_06647	X
18	C10	CNAG_05431	X		X
20	B3	CNAG_00556	X
20	B8	CNAG_00396	X
23	D1	CNAG_01415		X
23	F8	CNAG_01536		X
25	E8	CNAG_02232		X
26	D4	CNAG_02490	X
30	G7	CNAG_04048		X
31	A12	CNAG_04191	X
33	C4	CNAG_04243		X
36	G5	CNAG_05794		X
37	G11	CNAG_06224		X
38	C7	CNAG_06376		X
42	C2	CNAG_04755	X		X
42	H8	CNAG_01507		X
43	H7	CNAG_03190	X
43	C4	CNAG_04221	X (Kinase) X (Transcription)
43	F3	CNAG_01875		X
43	A10	CNAG_06589		X
44	E9	CNAG_01294	X
44	F4	CNAG_01436	X
44	D11	CNAG_01038		X
45	F3	CNAG_03811	X
45	D7	CNAG_03301		X
45	B7	CNAG_03159		X
45	A4	CNAG_02793			X
46	E12	CNAG_04796	X	X
46	E3	CNAG_04693		X
47	D2	CNAG_05604		X
47	E7	CNAG_05789		X
