# Supplementary material for: Cryptococcus neoformans adapts to host CO2 concentrations via metabolic and stress-response remodeling
Source: PLoS Biol. 2026 May 5;24(5):e3003561. doi: 10.1371/journal.pbio.3003561 (PMC13160432; doi:10.1371/journal.pbio.3003561)
Supplement: S3 Table — (XLSX) [file pbio.3003561.s004.xlsx]

## Sheet: Legend
Column Titles "Metabolomics Data Summary"		Description
A:	Molecule Name	systematic chemical name of ion
B:	Formula	atomic formula
C:	Molecular Weight	calculated molecular weight
D:	Retention Time	chromatographic retention time for ionic species
E:	Area	normalized area
F:	MZ Cloud Score	conffidence score for identified species
G:	Group Area: Ambient	average area for ambient replicates
H:	Group Area: 5% CO2	average area for CO2 replicates
I:	Fold Change: 5%CO2/ambient
J:	Log2 Fold Change
K:	p value	Calculated using Welch two-tailed t test
L-N:	Ambient	Biological replicates performed in ambient CO2 conditions
O-R:	5%CO2	Biological replicates performed in 5% CO2 conditions

## Sheet: Metabolomics Data Summary
Molecule Name	Formula	Molecular Weight	Retention Time	Area	MZ Cloud Score	Group Area: Ambient	Group Area: 5% CO2	Fold Change: 5%CO2/ambient	Log2 Fold Change	p value	Ambient 1	Ambient 2	Ambient 3	5%CO2 1	5%CO2 2	5%CO2 3	5%CO2 4
2-(2-amino-3-methylbutanamido)-3-phenylpropanoic acid	C14 H20 N2 O3	264.147	2.294	7.52127e+07	95.1	7.05821e+06	8.7959e+07	12.4619	3.63946	9.09981e-06	7.05821e+06	3.98405e+06	1.39547e+07	8.45855e+07	8.74513e+07	9.94859e+07	8.84666e+07
Alanyltyrosine	C12 H16 N2 O4	252.111	6.707	2.21188e+07	94.6	1.4334e+06	2.45644e+07	17.1371	4.09905	9.71339e-06	1.25016e+06	1.4334e+06	3.42117e+06	2.18285e+07	2.38025e+07	2.53264e+07	2.63259e+07
VLK	C17 H34 N4 O4	358.258	8.579	6.64886e+06	81.5	1.34117e+06	7.65415e+06	5.70708	2.51275	1.76881e-05	1.34117e+06	1.06558e+06	1.76802e+06	8.0649e+06	7.73077e+06	7.57754e+06	7.3591e+06
tert-Butyl N-[1-(aminocarbonyl)-3-methylbutyl]carbamate	C11 H22 N2 O3	230.163	2.329	3.46248e+08	94.1	7.21628e+07	3.70634e+08	5.13608	2.36067	2.93695e-05	7.21628e+07	4.80186e+07	9.4202e+07	3.349e+08	3.78414e+08	3.62855e+08	4.12104e+08
2-[2-(2-acetamido-4-methylpentanamido)propanamido]-3-hydroxypropanoic acid	C14 H25 N3 O6	331.174	8.735	6.82177e+06	57.5	822799	7.01612e+06	8.52714	3.09206	8.86545e-05	822799	789295	1.18086e+06	6.87293e+06	6.58696e+06	7.15931e+06	8.11927e+06
Glucose or other aldohexose	C6 H12 O6	180.063	11.038	6.54112e+07		6.54112e+07	1.3881e+07	0.212212	-2.23643	0.000266585	6.02824e+07	6.54112e+07	7.26391e+07	1.37113e+07	1.26015e+07	2.57962e+07	1.40507e+07
LLK	C18 H36 N4 O4	372.274	7.866	4.61758e+06	95.1	674630	5.19896e+06	7.70639	2.94606	0.000275271	674630	456286	1.07617e+06	4.90208e+06	4.3025e+06	5.97886e+06	5.49584e+06
Arabinose	C5 H10 O5	150.053	10.748	2.91776e+06	94.7	2.91776e+06	297311	0.101897	-3.29482	0.000488684	3.1082e+06	2.91776e+06	2.71781e+06	301285	293336	442302	228866
N-{4-[(2R,3R)-3-(Hydroxymethyl)-4-methyl-5-oxo-2-morpholinyl]phenyl}-2-methylbenzamide	C20 H22 N2 O4	376.138	6.508	7.9799e+06	84.5	520850	8.75535e+06	16.8097	4.07123	0.000506812	520850	1.57834e+06	420128	1.1019e+07	7.55138e+06	9.37738e+06	8.13332e+06
Uridine 5'-diphosphoglucuronic acid	C15 H22 N2 O18 P2	580.034	16.275	2.06489e+07	89.5	2.32293e+07	5.52103e+06	0.237675	-2.07294	0.000677633	2.51219e+07	2.06489e+07	2.32293e+07	5.73743e+06	4.24249e+06	8.14726e+06	5.30463e+06
Phenylalanine	C9 H11 N O2	165.079	7.491	2.67115e+09	99.6	1.31555e+09	3.20535e+09	2.43652	1.28482	0.000825976	1.76914e+09	1.23456e+09	1.31555e+09	3.60937e+09	2.9698e+09	3.2315e+09	3.1792e+09
2-Keto-4-methylthiobutyric acid	C5 H8 O3 S	148.019	2.386	5.96764e+06	74.9	1.75314e+06	6.62408e+06	3.77841	1.91778	0.00091939	1.66818e+06	1.75314e+06	2.0001e+06	6.79595e+06	6.9387e+06	5.19024e+06	6.45221e+06
N6-Me-Adenosine	C11 H15 N5 O4	281.112	9.932	1.08252e+07	99.2	5.01318e+06	1.21751e+07	2.42862	1.28014	0.00118012	5.92489e+06	5.01318e+06	3.48522e+06	1.46186e+07	1.05213e+07	1.1466e+07	1.28842e+07
N-Nitrosodiethylamine (NDEA)	C4 H10 N2 O	102.079	16.067	9.57558e+06	67.1	9.3379e+06	887025	0.0949919	-3.39605	0.00169216	8.77574e+06	9.57558e+06	9.3379e+06	371557	1.05205e+06	4.01588e+06	722003
NP-016455	C11 H18 N2 O4	242.127	9.306	4.24516e+06	70.3	1.0251e+06	3.80818e+06	3.71492	1.89333	0.00170585	1.0251e+06	425576	1.55588e+06	3.97795e+06	3.63842e+06	3.39275e+06	5.05259e+06
ALK	C15 H30 N4 O4	330.227	9.925	6.80985e+06	81.9	1.16525e+06	7.27438e+06	6.24279	2.64219	0.00174361	1.16525e+06	894795	2.10727e+06	5.91966e+06	6.44369e+06	9.27484e+06	8.10508e+06
Cytosine	C4 H5 N3 O	111.043	8.949	8.94696e+07	98.5	6.97743e+07	1.02953e+08	1.47551	0.561216	0.00240535	7.6615e+07	6.97743e+07	6.31803e+07	1.00535e+08	1.04028e+08	1.11995e+08	1.01878e+08
Homoserine	C4 H9 N O3	119.058	6.74	8.58387e+06	96.6	7.55692e+06	1.15146e+06	0.152371	-2.71434	0.00248107	6.49196e+06	8.58387e+06	7.55692e+06	1.14183e+06	1.04508e+06	4.30036e+06	1.16108e+06
Guanine	C5 H5 N5 O	151.049	9.796	6.11977e+07	99.6	2.46369e+07	7.11948e+07	2.88976	1.53095	0.00255977	2.91194e+07	2.46369e+07	2.31923e+07	6.95521e+07	6.38554e+07	9.18797e+07	7.28375e+07
7-Methylguanosine	C11 H15 N5 O5	297.107	10.389	3.20083e+06	99	689540	3.00904e+06	4.36384	2.1256	0.00307147	843253	459754	689540	4.41985e+06	3.01305e+06	2.95824e+06	3.00504e+06
Methionine	C5 H11 N O2 S	149.051	8.663	7.46773e+08	98.5	4.27237e+08	8.06351e+08	1.88736	0.916372	0.00392815	5.05895e+08	4.27237e+08	3.76889e+08	1.03118e+09	7.28444e+08	7.96728e+08	8.15974e+08
Mevalonic acid	C6 H12 O4	148.074	6.813	3.34359e+07	54.3	2.95921e+07	4.53745e+06	0.153333	-2.70526	0.00404195	2.95921e+07	3.34359e+07	2.69657e+07	5.60403e+06	4.52925e+06	3.68505e+06	4.54566e+06
Phenylpyruvic acid	C9 H8 O3	164.047	2.223	1.46407e+07	89.8	2.11129e+06	1.54142e+07	7.30084	2.86806	0.00410549	2.11129e+06	1.84646e+06	2.61579e+06	1.68142e+07	1.40141e+07	1.03299e+07	1.74253e+07
N-Benzylformamide	C8 H9 N O	135.068	9.952	6.5343e+07	68	2.78788e+07	6.80184e+07	2.43979	1.28676	0.004189	4.10638e+07	2.78788e+07	2.35079e+07	9.02288e+07	6.16355e+07	6.52661e+07	7.07707e+07
Isophthalic acid	C8 H6 O4	166.027	8.904	7.28516e+06	80.5	6.39449e+06	3.25331e+06	0.508767	-0.974922	0.00425764	6.01576e+06	7.28516e+06	6.39449e+06	3.08537e+06	2.37291e+06	4.79054e+06	3.42124e+06
Tyrosine	C9 H11 N O3	181.074	9.935	8.29856e+07	98.8	3.04968e+07	8.21327e+07	2.69315	1.4293	0.00437206	4.77183e+07	3.04968e+07	2.5857e+07	1.1459e+08	7.74329e+07	7.77115e+07	8.65539e+07
Hydroxyglutaric acid	C5 H8 O5	148.037	12.829	1.62199e+08	78.3	1.11006e+08	1.79415e+08	1.61626	0.692657	0.00447854	1.20994e+08	1.09401e+08	1.11006e+08	1.70237e+08	1.88593e+08	2.15954e+08	1.69455e+08
Hexose	C6 H12 O6	180.063	13.034	3.57929e+08	79.6	3.57929e+08	1.62495e+08	0.453986	-1.13928	0.00448765	4.21205e+08	3.57929e+08	3.56473e+08	1.71206e+08	1.47212e+08	1.83304e+08	1.53784e+08
Glycolic acid	C2 H4 O3	76.0161	8.809	1.67118e+07	59.2	1.75295e+07	3.62436e+06	0.206758	-2.27398	0.00466867	1.89392e+07	1.67118e+07	1.75295e+07	7.78732e+06	205466	7.04324e+06	128017
Fructose or other ketokexose	C6 H12 O6	180.063	9.81	1.77734e+07	98.9	1.81882e+07	4.25284e+06	0.233824	-2.0965	0.00518549	2.35419e+07	1.77734e+07	1.81882e+07	2.32149e+06	4.15304e+06	6.76834e+06	4.35263e+06
4-Hydroxyphenyllactic acid	C9 H10 O4	182.058	5.761	1.7726e+07	76.6	3.33133e+06	1.89704e+07	5.69455	2.50958	0.00523805	4.83474e+06	1.51171e+06	3.33133e+06	2.02904e+07	1.76505e+07	1.07705e+07	2.10975e+07
Lyxose or other ribose	C5 H10 O5	150.053	9.804	3.17337e+06	99.6	3.17337e+06	529866	0.166973	-2.58231	0.00541949	3.87771e+06	3.17337e+06	2.8712e+06	312144	514117	882144	545616
GLK	C14 H28 N4 O4	316.211	10.629	8.18153e+06	81.2	4.96083e+06	9.43645e+06	1.90219	0.927663	0.0059657	4.96083e+06	3.08102e+06	5.4824e+06	9.13524e+06	9.0178e+06	1.09429e+07	9.73766e+06
Iditol or other C6 sugar alcohol	C6 H14 O6	182.079	12.158	6.15719e+06	90.2	6.71953e+06	2.17197e+06	0.323232	-1.62936	0.0062249	8.18929e+06	6.15719e+06	6.71953e+06	2.04815e+06	2.12975e+06	3.38626e+06	2.21419e+06
Sucrose or other disaccharide	C12 H22 O11	342.116	14.382	6.25953e+07	83.5	6.25953e+07	8.3567e+06	0.133504	-2.90505	0.00750022	7.80099e+07	6.25953e+07	6.02813e+07	8.7427e+06	7.9707e+06	1.1174e+07	6.49083e+06
3-(3,4-dihydroxyphenyl)propanoic acid	C9 H10 O4	164.047	9.941	5.7137e+08	82.2	2.44278e+08	5.59227e+08	2.2893	1.19491	0.00757758	3.70759e+08	2.44278e+08	2.16809e+08	7.88975e+08	5.29922e+08	5.48204e+08	5.7025e+08
Citrulline	C6 H13 N3 O3	175.096	12.094	8.84148e+08		4.50425e+08	9.73096e+08	2.1604	1.1113	0.0078185	4.50425e+08	5.8053e+08	3.67712e+08	9.75734e+08	9.70459e+08	1.38473e+09	8.82955e+08
Stearic acid	C18 H36 O2	284.271	1.918	2.92218e+07	99.7	2.92218e+07	1.62371e+07	0.555649	-0.847753	0.00854682	2.66592e+07	2.92218e+07	3.5146e+07	1.96304e+07	9.67051e+06	1.75794e+07	1.48947e+07
SLK	C15 H30 N4 O5	346.222	10.802	7.41312e+06	90.1	1.65505e+06	6.94993e+06	4.19922	2.07012	0.00897392	1.65505e+06	971769	3.02866e+06	7.33009e+06	6.569e+06	1.16102e+07	6.56978e+06
1,5-Anhydro-D-glucitol	C6 H12 O5	164.068	10.417	4.48797e+07	78.5	4.49562e+07	1.30186e+07	0.289584	-1.78795	0.00950652	6.00952e+07	4.48797e+07	4.49562e+07	1.38546e+07	1.19434e+07	2.17375e+07	1.21825e+07
Histidine	C6 H9 N3 O2	155.069	16.175	1.90618e+08	95.5	9.55651e+07	2.09163e+08	2.18869	1.13007	0.0114435	9.55651e+07	5.71457e+07	1.23741e+08	2.63214e+08	1.93857e+08	1.54926e+08	2.24468e+08
Maltotriose	C18 H32 O16	504.169	12.719	2.93577e+06	63.7	3.38646e+06	2.04298e+06	0.603278	-0.729105	0.0115768	3.76129e+06	2.93577e+06	3.38646e+06	2.21697e+06	1.57774e+06	2.55309e+06	1.86899e+06
4-chloro-5-morpholino-2-quinoxalin-2-ylpyridazin-3(2H)-one	C16 H14 Cl N5 O2	343.084	10.351	9.90003e+06	90.5	9.90003e+06	1.71743e+06	0.173477	-2.52718	0.0127513	1.17332e+07	9.90003e+06	7.9018e+06	1.64323e+06	1.79163e+06	2.90836e+06	1.336e+06
Succinic semialdehyde	C4 H6 O3	102.032	12.939	5.77811e+07	93	4.55642e+07	6.58966e+07	1.44624	0.532303	0.0136377	4.88211e+07	4.30373e+07	4.55642e+07	6.46099e+07	6.71833e+07	7.83136e+07	5.66023e+07
leucine	C6 H13 N O2	131.095	8.248	2.39779e+09	99.6	1.05851e+09	2.70528e+09	2.55574	1.35374	0.0137584	1.46047e+09	9.08195e+08	1.05851e+09	1.60041e+09	2.58033e+09	2.83023e+09	2.85385e+09
Mannitol or other C6 sugar alcohol	C6 H14 O6	182.079	10.444	2.55032e+09	95.2	2.55032e+09	7.95746e+08	0.312018	-1.6803	0.0137741	3.47621e+09	2.55032e+09	2.52472e+09	8.40787e+08	7.50705e+08	1.28844e+09	7.26069e+08
Glycyl-L-leucine	C8 H16 N2 O3	188.116	5.527	7.91328e+07	96.6	6.45184e+06	6.63578e+07	10.2851	3.36248	0.0138562	1.03622e+07	6.45184e+06	1.45318e+06	1.0927e+08	6.01923e+07	4.74916e+07	7.25233e+07
Maltose or other disaccharide	C12 H22 O11	364.098	13.709	6.37851e+06	97.7	8.35095e+06	2.65598e+06	0.318045	-1.6527	0.0142106	9.14639e+06	6.10243e+06	8.35095e+06	2.95807e+06	2.35389e+06	3.86781e+06	1.62315e+06
EKK	C17 H33 N5 O6	403.243	10.89	875135	62.2	509280	901100	1.76936	0.823229	0.0143955	550629	385020	509280	1.20843e+06	807497	752891	994703
3-(2-hydroxyethyl)-1,2,3,4-tetrahydrothieno[3,2-d]pyrimidine-2,4-dione	C8 H8 N2 O3 S	212.026	2.65	2.05068e+06	73.4	2.05068e+06	809183	0.394593	-1.34156	0.0157316	1.73768e+06	2.05068e+06	2.6278e+06	713907	353099	1.36833e+06	904459
N-Acetylaspartic acid	C6 H9 N O5	175.048	12.341	2.3011e+07	60	2.70882e+07	7.75922e+06	0.286443	-1.80368	0.0161153	3.33882e+07	2.3011e+07	2.70882e+07	1.02231e+07	6.88917e+06	6.30807e+06	8.62928e+06
3-Indoleacrylic acid	C11 H9 N O2	187.063	8.948	3.5225e+08	91.4	1.82423e+08	4.03465e+08	2.2117	1.14516	0.01614	2.87799e+08	1.82423e+08	1.55772e+08	4.86404e+08	3.67247e+08	4.08898e+08	3.98032e+08
6-P-Gluconic acid (or other 6-O-Phosphonohexonic acid)	C6 H13 O10 P	276.025	15.447	1.37411e+07		1.35792e+07	1.76587e+06	0.130042	-2.94295	0.0161585	1.35792e+07	1.37411e+07	8.82922e+06	1.86861e+06	1.47925e+06	4.08051e+06	1.66313e+06
Methylglutaric acid	C6 H10 O4	146.058	5.654	2.63437e+06	74.6	1.79601e+06	221833	0.123515	-3.01725	0.0162828	1.73828e+06	2.63437e+06	1.79601e+06	328209	115458	437266	21461.4
(2R)-2,3-Dihydroxypropanoic acid	C3 H6 O4	106.027	8.701	2.70878e+07	89.3	2.30231e+07	3.08807e+07	1.34129	0.42362	0.0163261	2.42694e+07	1.92697e+07	2.30231e+07	3.11643e+07	3.14956e+07	2.56161e+07	3.0597e+07
5-Hydroxymethyl-2-furaldehyde	C6 H6 O3	126.032	12.71	6.40081e+06	55.2	6.49218e+06	4.71789e+06	0.726704	-0.460561	0.0170466	7.57384e+06	6.40081e+06	6.49218e+06	4.79694e+06	3.78439e+06	5.92425e+06	4.63883e+06
Succinic acid	C4 H6 O4	118.027	12.732	9.312e+07	94.8	5.93296e+07	1.07321e+08	1.8089	0.855113	0.0173548	5.9166e+07	6.76648e+07	5.93296e+07	1.11312e+08	9.34336e+07	1.45842e+08	1.03331e+08
Orotic acid	C5 H4 N2 O4	156.017	6.745	2.72712e+07	95.5	2.72712e+07	1.06973e+07	0.392257	-1.35013	0.0177393	2.15104e+07	2.72712e+07	2.93062e+07	8.7799e+06	1.07623e+07	1.06513e+07	1.07434e+07
Oxoproline	C5 H7 N O3	129.043	7.206	3.61542e+08	99.9	9.51556e+07	2.77173e+08	2.91284	1.54243	0.0181637	8.2354e+06	9.51556e+07	1.27853e+08	4.99234e+08	2.56834e+08	2.97513e+08	2.43964e+08
Acadesine	C9 H14 N4 O5	258.096	8.176	1.36689e+07	93.8	1.36689e+07	890834	0.0651721	-3.9396	0.0181667	1.83955e+07	1.36689e+07	1.20949e+07	940443	841224	1.30674e+06	822198
Alphaketoglutaric acid	C5 H6 O5	146.022	12.941	1.95332e+08	98.3	1.70917e+08	2.24278e+08	1.3122	0.391991	0.0185235	1.86357e+08	1.60993e+08	1.70917e+08	2.21439e+08	2.27117e+08	2.6612e+08	2.00979e+08
Trehalose or other disaccharide	C12 H22 O11	342.116	12.715	3.34605e+09	95.6	3.52151e+09	1.93955e+09	0.550772	-0.860474	0.0194163	4.46148e+09	3.34605e+09	3.52151e+09	2.03752e+09	1.84158e+09	2.88585e+09	1.81036e+09
2,2,6,6-Tetramethyl-4-piperidinol	C9 H19 N O	157.147	11.243	5.11048e+06	89.6	6.69081e+06	2.64574e+06	0.395429	-1.33851	0.019637	7.41999e+06	4.80953e+06	6.69081e+06	3.35836e+06	1.53935e+06	3.35552e+06	1.93597e+06
Adenine	C5 H5 N5	135.054	6.475	1.48062e+09	95.6	8.72761e+08	1.74106e+09	1.99488	0.996305	0.0201578	8.67127e+08	9.16984e+08	8.72761e+08	2.04451e+09	1.4376e+09	2.04842e+09	1.36624e+09
Tryptophan	C11 H12 N2 O2	204.09	8.918	3.84509e+08	82.5	2.06483e+08	4.36453e+08	2.11375	1.0798	0.0215395	3.2601e+08	2.06483e+08	1.75471e+08	5.30947e+08	3.96717e+08	4.39797e+08	4.33109e+08
3-Pyridylacetic acid	C7 H7 N O2	137.048	6.929	3.70321e+06	52.4	1.60807e+06	3.55903e+06	2.21323	1.14616	0.0238768	1.62385e+06	1.60807e+06	1.49734e+06	5.11357e+06	3.21819e+06	3.89987e+06	2.75048e+06
Lactose or other disaccharide	C12 H22 O11	359.142	12.696	8.7903e+08	84	8.99758e+08	5.60028e+08	0.62242	-0.684039	0.0263433	1.09934e+09	8.7903e+08	8.99758e+08	5.92742e+08	5.25464e+08	8.62242e+08	5.27313e+08
Ergothioneine	C9 H15 N3 O2 S	229.088	11.377	9.81582e+08	93.9	6.0699e+08	1.09816e+09	1.80919	0.855343	0.026349	9.01561e+08	5.86702e+08	6.0699e+08	1.12077e+09	1.07555e+09	1.53733e+09	1.01303e+09
12-Hydroxydodecanoic acid	C12 H24 O3	216.173	2.211	3.15835e+06	66.6	3.2212e+06	2.54491e+06	0.790049	-0.339986	0.0267366	3.2212e+06	3.15835e+06	3.33473e+06	2.45167e+06	2.45854e+06	3.10046e+06	2.63127e+06
3-Phosphoglyceric acid	C3 H7 O7 P	185.993	14.859	2.97241e+07	56.5	2.97241e+07	9.80246e+06	0.329781	-1.60042	0.0268456	3.4072e+07	2.97241e+07	2.18821e+07	9.83513e+06	8.69251e+06	1.42339e+07	9.76978e+06
5-hydroxy-4-methoxy-5,6-dihydro-2H-pyran-2-one	C6 H8 O4	144.042	8.386	3.504e+07	72.8	1.77957e+06	3.01521e+07	16.9435	4.08266	0.0270758	9.11656e+06	1.77957e+06	1.22548e+06	3.72347e+07	2.30694e+07	5.48787e+07	2.05463e+07
GPH	C13 H19 N5 O4	309.143	9.362	3.34988e+06	68.2	3.34988e+06	1.64945e+06	0.492389	-1.02213	0.0313331	4.18239e+06	3.34988e+06	2.77066e+06	1.25043e+06	1.71692e+06	2.48901e+06	1.58198e+06
hexose-uronic acid	C6 H10 O7	194.043	11.07	3.87183e+06	84.2	2.55351e+06	4.66386e+06	1.82645	0.869043	0.0323161	3.14492e+06	2.55351e+06	1.5991e+06	4.82587e+06	4.50185e+06	5.46062e+06	3.01786e+06
NP-021733	C7 H13 N O2	125.084	10.079	4.0215e+06	90.5	4.0215e+06	883721	0.219749	-2.18607	0.0328395	5.95103e+06	4.0215e+06	3.75348e+06	946721	820721	781621	1.03417e+06
Phosphoenolpyruvic acid	C3 H5 O6 P	167.982	15.124	7.9989e+06	90.7	7.9989e+06	3.04148e+06	0.380237	-1.39503	0.0339005	1.10363e+07	7.9989e+06	7.31586e+06	3.27131e+06	2.81165e+06	3.82596e+06	2.74523e+06
N-Acetyl-α-D-glucosamine	C8 H15 N O6	221.09	8.799	6.19183e+06	63.1	6.19183e+06	3.97579e+06	0.642103	-0.639122	0.0355886	7.00964e+06	6.19183e+06	5.36129e+06	996480	3.76932e+06	4.18227e+06	4.63564e+06
glyceraldehyde 3-phosphate or DHAP	C3 H7 O6 P	169.998	13.307	8.65448e+06		1.13307e+07	2.84848e+06	0.251394	-1.99198	0.0359341	1.17069e+07	6.98094e+06	1.13307e+07	3.07936e+06	2.16293e+06	4.07833e+06	2.6176e+06
Acetylarginine	C8 H16 N4 O3	216.122	11.768	2.94863e+08	95.4	2.94863e+08	1.10147e+08	0.373552	-1.42062	0.0370607	3.29381e+08	2.94863e+08	2.13784e+08	1.11353e+08	1.14928e+08	9.99648e+07	1.0894e+08
2-Amino-1-propanol	C3 H9 N O	75.0684	14.963	4.84081e+07	61.7	3.36342e+07	7.58626e+06	0.225552	-2.14847	0.0372182	2.90233e+07	4.84081e+07	3.36342e+07	7.09613e+06	8.48038e+06	7.6079e+06	7.56462e+06
Maltitol	C12 H24 O11	344.132	12.425	5.84795e+06	91.6	5.84795e+06	1.4054e+06	0.240323	-2.05695	0.0386376	7.8107e+06	5.84795e+06	4.47776e+06	1.26204e+06	1.45966e+06	2.12732e+06	1.35113e+06
Lactose or other disaccharide	C12 H22 O11	342.116	13.481	3.97596e+07	73.6	3.24226e+07	4.48346e+07	1.38282	0.467614	0.0387974	3.67702e+07	2.34024e+07	3.24226e+07	4.23474e+07	3.93204e+07	5.47037e+07	4.73219e+07
Valine	C5 H11 N O2	117.079	9.321	8.19939e+08	97.6	5.25798e+08	9.6716e+08	1.83941	0.879245	0.0390373	7.81179e+08	5.25798e+08	5.07541e+08	9.58428e+08	8.90461e+08	1.05858e+09	9.75891e+08
Glutathione oxidized	C20 H32 N6 O12 S2	612.152	15.076	2.66982e+07	97.9	2.52803e+07	1.18045e+07	0.466944	-1.09868	0.0405177	2.52803e+07	2.28999e+07	3.49542e+07	1.46288e+07	1.08433e+07	1.27656e+07	9.46467e+06
N6-Acetyl-L-lysine	C8 H16 N2 O3	188.116	10.083	7.92661e+07	98.9	7.47411e+07	1.00593e+07	0.134588	-2.89337	0.0415454	1.1884e+08	7.47411e+07	6.65583e+07	1.99007e+07	9.47048e+06	1.06481e+07	9.22804e+06
Adenosine-monophosphate AMP	C10 H14 N5 O7 P	347.063	12.451	3.66471e+08	99.8	3.66471e+08	2.08106e+08	0.567864	-0.816382	0.0416873	3.67959e+08	3.66471e+08	2.92778e+08	2.26927e+08	1.89285e+08	3.24194e+08	1.87902e+08
2,6-Dimethyl-γ-pyrone	C7 H8 O2	124.052	6.608	2.37181e+09	72.4	1.1217e+09	2.84405e+09	2.53549	1.34226	0.0437461	1.60728e+09	1.1217e+09	1.32252e+07	3.25734e+09	2.63631e+09	2.86518e+09	2.82293e+09
N-Acetylornithine	C7 H14 N2 O3	174.1	12.04	1.04315e+07	91.1	1.04315e+07	3.80831e+06	0.36508	-1.45372	0.0457413	1.26175e+07	1.04315e+07	7.64567e+06	3.7678e+06	3.84883e+06	4.43223e+06	3.53895e+06
Argininosuccinic acid	C10 H18 N4 O6	290.123	12.613	3.95625e+07	76.1	6.89882e+06	2.71666e+07	3.93786	1.97741	0.047736	7.15321e+06	4.41481e+06	6.89882e+06	2.66312e+07	2.7702e+07	6.19617e+07	2.41475e+07
10-HDA	C10 H18 O3	186.126	2.208	8.09203e+06	70.1	8.22818e+06	6.4575e+06	0.784803	-0.349598	0.0495235	8.22818e+06	8.09203e+06	8.62932e+06	7.4082e+06	5.50679e+06	7.47103e+06	5.03553e+06
Tyrosylalanine	C12 H16 N2 O4	252.111	5.635	3.06342e+07	86.2	1.77735e+06	2.22908e+07	12.5416	3.64865	0.0497973	1.77735e+06	1.151e+06	2.95848e+06	7.99256e+06	2.88246e+07	1.57571e+07	3.64608e+07
6-amino-1,3-dimethyl-5-[1-(4-methylphenyl)-2-nitroethyl]-1,2,3,4-tetrahydropyrimidine-2,4-dione	C15 H18 N4 O4	318.133	7.74	7.47439e+06	58.4	2.56064e+06	6.48446e+06	2.53236	1.34048	0.0525826	2.56064e+06	1.74497e+06	5.04977e+06	6.04499e+06	6.92393e+06	4.5707e+06	8.89602e+06
N-Acetylglycine	C4 H7 N O3	117.043	5.707	5.74512e+06	64.8	6.73323e+06	3.60857e+06	0.535935	-0.899871	0.0528473	6.73323e+06	4.673e+06	7.52169e+06	2.02674e+06	4.49927e+06	2.81938e+06	4.39776e+06
glycerin	C3 H8 O3	92.0473	6.36	2.92838e+08		2.3932e+08	3.6508e+08	1.52549	0.60927	0.0529806	3.26328e+08	2.35743e+08	2.3932e+08	4.04365e+08	3.25796e+08	4.22536e+08	3.25681e+08
3-Allyl-2-hydroxybenzoic acid	C10 H10 O3	178.063	2.62	489982	66.8	479445	304404	0.634908	-0.655381	0.0558195	453838	479445	641501	281583	327224	353668	276480
Valeric acid	C5 H10 O2	102.068	2.748	1.16512e+08	99.3	1.26132e+08	4.46215e+07	0.353768	-1.49912	0.0601229	1.26132e+08	8.40569e+07	1.52542e+08	4.40661e+07	4.5177e+07	9.2645e+07	4.39141e+07
Leucylproline	C11 H20 N2 O3	228.147	4.938	1.02132e+08	78.6	3.94145e+07	1.03073e+08	2.6151	1.38687	0.0641494	7.09622e+07	2.5775e+07	3.94145e+07	4.93005e+07	1.07364e+08	9.87816e+07	1.21557e+08
1-Methyl-3,6-(1H,2H)-pyridazinedione	C5 H6 N2 O2	126.043	6.025	2.56185e+06	68.1	2.56185e+06	993897	0.387961	-1.36602	0.0675266	3.59346e+06	2.56185e+06	2.17541e+06	57559.7	43244.7	2.25958e+06	1.93023e+06
Maltotetraose	C24 H42 O21	688.203	14.229	1.88405e+06	99.5	1.11652e+06	2.13421e+06	1.91149	0.934696	0.0712811	1.69114e+06	744827	1.11652e+06	2.42097e+06	1.41975e+06	2.02603e+06	2.2424e+06
Hexanoic acid	C6 H12 O2	116.084	2.429	1.75409e+08	98.1	2.28655e+08	1.24737e+08	0.545527	-0.874276	0.0731345	2.28655e+08	1.50523e+08	2.29651e+08	9.90752e+07	6.52095e+07	1.69179e+08	1.504e+08
PPH	C16 H23 N5 O4	349.175	9.41	4.7571e+06	93.4	4.24736e+06	937632	0.220757	-2.17947	0.0774105	7.13212e+06	4.24736e+06	3.11327e+06	1.17092e+06	950604	397253	924660
Cytarabine	C9 H13 N3 O5	243.085	8.953	7.80173e+07	98.4	7.26738e+07	9.42739e+07	1.29722	0.375425	0.078868	8.75429e+07	7.26738e+07	6.47044e+07	9.73337e+07	9.07124e+07	1.01473e+08	9.12142e+07
Raffinose or other trisaccharide	C18 H32 O16	521.195	13.477	1.05942e+08	82.2	8.37847e+07	1.19549e+08	1.42685	0.512838	0.0801961	1.01996e+08	4.99325e+07	8.37847e+07	1.13006e+08	1.00872e+08	1.50329e+08	1.26092e+08
Cyclic ADP-ribose	C15 H21 N5 O13 P2	541.061	12.115	561593	86.8	561593	299748	0.533747	-0.905773	0.0802118	710775	561593	426799	283907	315590	478370	244409
Pyruvic acid	C3 H4 O3	88.016	4.825	2.85922e+08	92.9	6.36206e+07	3.07263e+08	4.82961	2.27191	0.0864563	6.36206e+07	2.49666e+08	1.74618e+07	2.04407e+08	2.74221e+08	4.13291e+08	3.40304e+08
Glucosamine-phosphate	C6 H14 N O8 P	259.046	14.395	5.00902e+06	97.5	4.7909e+06	3.23648e+06	0.675548	-0.565869	0.0869912	4.7909e+06	5.00902e+06	3.53824e+06	3.64582e+06	2.24834e+06	3.84223e+06	2.82714e+06
2-Ethylhexanoic acid	C8 H16 O2	144.115	2.159	1.55496e+08	96.7	1.9732e+08	1.15187e+08	0.583759	-0.776556	0.087751	1.9732e+08	1.34713e+08	2.03581e+08	1.05817e+08	5.90495e+07	1.61725e+08	1.24558e+08
2-[(1S,2S,4aR,8aS)-1-hydroxy-4a-methyl-8-methylidene-decahydronaphthalen-2-yl]prop-2-enoic acid	C15 H22 O3	250.157	1.782	2.93161e+07	96.7	2.0714e+07	3.73063e+06	0.180101	-2.47312	0.0886841	2.0714e+07	1.65065e+07	3.83815e+07	3.96356e+06	3.4977e+06	1.07569e+07	3.2413e+06
Sedoheptulose 7-phosphate	C7 H15 O10 P	290.04	14.134	2.72341e+07	81.6	2.72341e+07	1.58944e+07	0.583622	-0.776895	0.0898964	3.04517e+07	2.72341e+07	1.97621e+07	1.79579e+07	1.3831e+07	2.31063e+07	1.34039e+07
Toluic acid	C8 H8 O2	136.052	2.562	1.76353e+07	95.2	1.62304e+07	1.26243e+07	0.77782	-0.362493	0.0924357	1.56417e+07	1.62304e+07	2.30886e+07	1.34542e+07	8.40093e+06	1.28239e+07	1.24248e+07
4-Acetamidobutanoic acid	C6 H11 N O3	145.074	5.819	9.53484e+06	71.4	2.85149e+06	7.34999e+06	2.5776	1.36603	0.0935906	6.78016e+06	373401	2.85149e+06	7.32603e+06	7.37395e+06	1.49332e+07	6.36475e+06
Adenosine diphosphate (ADP)	C10 H15 N5 O10 P2	427.029	13.53	7.37886e+07	97.7	7.37886e+07	2.9182e+07	0.39548	-1.33832	0.0960644	7.51109e+07	7.37886e+07	4.49904e+07	2.57382e+07	2.61597e+07	6.33583e+07	3.22042e+07
S-Adenosylhomocysteine	C14 H20 N6 O5 S	384.122	10.914	3.9944e+07	98.4	3.9944e+07	1.85874e+07	0.465337	-1.10365	0.100752	4.29825e+07	3.9944e+07	2.39271e+07	1.97827e+07	1.62301e+07	2.43033e+07	1.73922e+07
N-{6-[3-(trifluoromethyl)phenoxy]-3-pyridinyl}-2,3-dihydro-1-benzofuran-5-carboxamide	C21 H15 F3 N2 O3	400.103	11.23	1.05721e+06	92.3	855157	1.04665e+06	1.22392	0.291511	0.101243	889449	855157	437071	1.14417e+06	941748	1.65578e+06	949124
Methyl salicylate or similar	C8 H8 O3	152.047	2.727	4.27068e+06	97.4	4.40479e+06	2.9104e+06	0.660736	-0.597855	0.102529	4.40479e+06	3.72686e+06	5.59131e+06	3.56329e+06	2.25751e+06	4.27556e+06	2.06247e+06
AICA ribonucleotide	C9 H15 N4 O8 P	338.063	13.238	3.52658e+06	91.7	3.07593e+06	811475	0.263815	-1.9224	0.107881	5.28726e+06	2.07975e+06	3.07593e+06	884251	738700	1.41243e+06	576392
N-Acetyl-DL-serine	C5 H9 N O4	147.053	7.579	7.0541e+07	62.9	4.611e+07	1.85747e+07	0.402835	-1.31174	0.108703	4.611e+07	4.26732e+07	9.23545e+07	1.44258e+07	2.27236e+07	7.70192e+06	2.62167e+07
N-Acetyl-DL-serine	C5 H9 N O4	147.053	7.196	3.64595e+07	65.9	2.18065e+07	7.20016e+06	0.330185	-1.59865	0.11515	2.18065e+07	2.06897e+07	4.77339e+07	2.45035e+06	1.03999e+07	4.00039e+06	1.2965e+07
Uridine monophosphate (UMP)	C9 H13 N2 O9 P	132.007	13.173	2.91943e+07	84.6	2.28259e+07	3.04589e+07	1.3344	0.416188	0.117618	2.70173e+07	2.18999e+07	2.28259e+07	3.27558e+07	2.81619e+07	4.57234e+07	2.65082e+07
Gluconic acid or other isomer	C6 H12 O7	196.058	10.927	4.90337e+07	97.2	5.90693e+07	3.16283e+07	0.535444	-0.901193	0.119979	7.35142e+07	3.84175e+07	5.90693e+07	3.7516e+07	3.01261e+07	2.47304e+07	3.31305e+07
2-Hydroxy-4-methylthiobutanoic acid	C5 H10 O3 S	150.035	2.683	1.20824e+07	85.8	8.69867e+06	1.19602e+07	1.37495	0.459378	0.124938	7.6945e+06	9.60104e+06	8.69867e+06	9.22077e+06	1.16036e+07	1.89231e+07	1.23169e+07
Pyridoxal	C8 H9 N O3	167.058	7.89	2.95218e+06	71	781319	2.60478e+06	3.33382	1.73718	0.127373	782024	781319	620687	2.37094e+06	377968	4.62363e+06	2.83863e+06
S-Adenosylmethionine	C15 H22 N6 O5 S	398.137	13.647	5.16881e+06	96.5	3.49196e+06	5.38738e+06	1.5428	0.625549	0.131852	5.02759e+06	3.49196e+06	2.49788e+06	5.67637e+06	5.0984e+06	8.09527e+06	3.99947e+06
Xylitol or other pentol	C5 H12 O5	152.068	9.312	1.35155e+08	97.1	1.35155e+08	6.09532e+07	0.450988	-1.14884	0.133037	1.66198e+08	1.35155e+08	1.29455e+08	7.08329e+07	5.09753e+07	1.69661e+08	5.10735e+07
Inosine	C10 H12 N4 O5	268.081	8.34	2.32933e+07	99.1	1.04715e+07	1.64626e+07	1.57213	0.65272	0.13509	1.05378e+07	9.42634e+06	1.04715e+07	1.38651e+07	1.64964e+07	3.64814e+07	1.64288e+07
Laurolactam	C12 H23 N O	197.178	2.747	9.26015e+06	86.3	7.02419e+06	3.68849e+06	0.525113	-0.9293	0.137419	5.08105e+06	7.02419e+06	1.21237e+07	3.07013e+06	1.20367e+06	4.30685e+06	4.5285e+06
Furoic acid	C5 H4 O3	112.016	15.221	2.79716e+07	92.9	3.49095e+07	1.97087e+07	0.564565	-0.824788	0.145048	3.49095e+07	2.16122e+07	3.66213e+07	2.25345e+07	1.68484e+07	2.63632e+07	1.68829e+07
4-Nitrophenol	C6 H5 N O3	139.027	2.549	1.19206e+07	74.6	1.07754e+07	5.15752e+06	0.478636	-1.063	0.1468	1.07754e+07	6.56988e+06	1.56068e+07	6.20345e+06	4.11158e+06	7.73534e+06	3.00913e+06
Valylproline	C10 H18 N2 O3	214.132	4.98	1.50496e+08	73	4.46611e+06	9.28124e+07	20.7815	4.37723	0.147204	402219	7.93897e+06	4.46611e+06	1.15306e+07	1.68926e+08	1.66987e+07	1.7912e+08
Imidazolelactic acid	C6 H8 N2 O3	156.053	8.393	6.34046e+07	92.9	1.4237e+07	2.76995e+07	1.9456	0.960215	0.152088	1.44384e+07	1.4237e+07	1.14734e+07	8.7552e+07	2.69989e+07	2.84002e+07	2.59962e+07
Flavin mononucleotide (FMN)	C17 H21 N4 O9 P	456.105	10.807	428136	89.1	428136	233782	0.546046	-0.872905	0.155742	458515	428136	274884	251488	216077	388159	196339
Aconitic acid	C6 H6 O6	174.016	14.957	6.62561e+07	96.5	7.30989e+07	5.55736e+07	0.760252	-0.395451	0.161512	8.4617e+07	6.62561e+07	7.30989e+07	5.02646e+07	4.95186e+07	7.97681e+07	6.08825e+07
Hexose	C6 H12 O6	180.063	12.463	1.39506e+07	96	1.37163e+07	1.58224e+07	1.15355	0.20608	0.163717	1.54359e+07	1.19329e+07	1.37163e+07	1.39783e+07	1.50408e+07	2.00776e+07	1.6604e+07
Glucose 6-phosphate or other hexose-P	C6 H13 O9 P	260.03	14.187	3.58751e+07	83.4	3.58751e+07	2.46841e+07	0.688057	-0.5394	0.172763	3.59406e+07	3.58751e+07	2.97343e+07	2.80534e+07	1.87629e+07	3.71873e+07	2.13148e+07
Crotonic acid	C4 H6 O2	86.0368	14.964	8.07888e+06	95.4	9.0807e+06	6.85282e+06	0.754657	-0.406106	0.175102	9.0807e+06	8.07888e+06	9.09392e+06	6.07488e+06	6.23959e+06	9.52641e+06	7.46605e+06
5,5-Dimethylhydantoin	C5 H8 N2 O2	128.059	11.746	3.56275e+06	96	2.4459e+06	3.65657e+06	1.49498	0.580124	0.175311	3.79097e+06	2.4459e+06	2.35234e+06	4.91961e+06	3.12391e+06	3.55912e+06	3.75403e+06
Prolinamide	C5 H10 N2 O	114.079	16.568	1.38104e+08	82.4	1.35752e+08	1.58491e+08	1.16751	0.223433	0.181737	1.62449e+08	1.22625e+08	1.35752e+08	1.56406e+08	1.60576e+08	1.92734e+08	1.48263e+08
3-Hydroxy-3-methylglutaric acid	C6 H10 O5	162.053	12.395	3.63082e+07	66.5	3.67418e+07	4.24208e+07	1.15456	0.207349	0.18316	3.8039e+07	2.98013e+07	3.67418e+07	3.30979e+07	4.22163e+07	4.35707e+07	4.26253e+07
Ascorbic acid	C6 H8 O6	176.032	12.535	2.72856e+06	61.2	2.72856e+06	1.3531e+06	0.495904	-1.01187	0.185331	2.85219e+06	2.72856e+06	1.40616e+06	897053	1.79511e+06	2.09788e+06	911095
Methylsuccinic acid	C5 H8 O4	132.042	12.423	4.3665e+06	91.2	2.6919e+06	2.9886e+06	1.11022	0.150845	0.186354	2.93143e+06	1.94044e+06	2.6919e+06	2.85427e+06	5.07702e+06	2.88233e+06	3.09487e+06
Xanthine	C5 H4 N4 O2	152.033	8.289	2.04652e+08	91	7.60312e+07	1.20697e+08	1.58747	0.666727	0.187966	7.60312e+07	8.21163e+07	6.15956e+07	2.82593e+08	8.84722e+07	1.52922e+08	8.36085e+07
Inosine-5'-monophosphate (IMP)	C10 H13 N4 O8 P	348.047	13.67	7.96275e+06	98.2	7.82711e+06	4.04774e+06	0.517143	-0.951364	0.189558	7.82711e+06	7.96275e+06	6.19514e+06	3.81576e+06	4.27972e+06	8.91104e+06	3.62936e+06
hexose-uronic acid	C6 H10 O7	194.043	10.768	7.79673e+06	82.6	2.17568e+06	3.918e+06	1.80081	0.848647	0.192461	2.17568e+06	3.31451e+06	1.69132e+06	3.60544e+06	3.99705e+06	1.2211e+07	3.83895e+06
Cyclohexylamine	C6 H13 N	99.1047	14.208	2.35966e+08	98.9	9.0574e+07	2.39012e+08	2.63886	1.39992	0.195108	8.85817e+07	1.79147e+08	9.0574e+07	3.06864e+08	1.7116e+08	3.69563e+08	7.76083e+07
UDP-N-acetylglucosamine	C17 H27 N3 O17 P2	607.081	13.035	2.94177e+07	99.3	2.94177e+07	2.12442e+07	0.722155	-0.46962	0.204247	4.20784e+07	2.94177e+07	2.73882e+07	2.04425e+07	1.97551e+07	3.46769e+07	2.20458e+07
2'-Deoxyadenosine	C10 H13 N5 O3	251.102	5.598	6.91601e+07	100	2.44715e+07	6.30443e+07	2.57624	1.36527	0.207767	2.871e+07	2.44715e+07	2.4457e+07	4.88491e+06	6.12102e+07	1.08317e+08	6.48783e+07
Gluconic acid or other isomer	C6 H12 O7	196.058	11.247	1.27781e+08	96.3	1.17988e+08	1.56065e+08	1.32272	0.403508	0.210416	1.61095e+08	1.17988e+08	1.16715e+08	1.68418e+08	1.34843e+08	2.00127e+08	1.43712e+08
Glutathione (reduced)	C10 H17 N3 O6 S	307.084	11.953	9.44013e+07	93.4	7.8127e+07	2.19142e+07	0.280494	-1.83396	0.212327	1.41532e+08	7.8127e+07	2.54065e+07	2.50236e+06	2.00482e+07	4.1255e+07	2.37802e+07
Taurine	C2 H7 N O3 S	125.015	10.692	1.12898e+07	94.5	358249	3.94907e+06	11.0233	3.46248	0.215344	544358	291119	358249	7.63983e+06	1.31269e+07	258308	211755
Phloroglucinol or isomer	C6 H6 O3	126.032	14.648	1.81215e+07	67	1.81215e+07	1.40753e+07	0.776717	-0.364538	0.21751	1.94032e+07	1.81215e+07	1.40289e+07	1.56633e+07	1.10286e+07	1.72077e+07	1.24873e+07
N-Methylcaprolactam	C7 H13 N O	127.1	2.846	2.81872e+06	59.8	2.97411e+06	1.86061e+06	0.625602	-0.676683	0.218059	2.97411e+06	1.67035e+06	3.69036e+06	2.13813e+06	1.15225e+06	1.90717e+06	1.81406e+06
3,3-Dimethylglutaric acid	C7 H12 O4	160.074	2.062	1.40761e+07	71.4	1.40761e+07	1.17598e+07	0.835444	-0.259385	0.222967	1.2821e+07	1.40761e+07	1.67221e+07	1.00148e+07	9.16821e+06	1.52392e+07	1.35049e+07
Aspartic acid	C4 H7 N O4	133.038	12.444	1.31711e+08	75.2	1.2396e+08	9.82749e+07	0.792798	-0.334975	0.223102	1.97468e+08	1.12375e+08	1.2396e+08	1.06645e+08	8.74139e+07	1.10694e+08	8.9905e+07
Υ-Aminobutyric acid (GABA)	C4 H9 N O2	103.063	12.062	9.73079e+07		8.70348e+07	6.47918e+07	0.744435	-0.425782	0.226203	8.70348e+07	9.73079e+07	7.24973e+07	6.3677e+07	6.24891e+07	9.33185e+07	6.59066e+07
Nicotinic acid mononucleotide	C11 H14 N O9 P	335.041	13.573	3.56488e+06	97.5	3.56488e+06	2.38848e+06	0.670002	-0.577763	0.23299	4.70534e+06	3.56488e+06	2.71289e+06	2.88334e+06	1.89362e+06	3.86701e+06	1.84336e+06
Υ-L-Glutamyl-L-glutamic acid	C10 H16 N2 O7	276.096	14.997	7.49752e+06	85.6	5.76355e+06	4.11759e+06	0.714418	-0.48516	0.238087	1.12407e+07	4.64026e+06	5.76355e+06	4.57709e+06	4.38563e+06	2.61582e+06	3.84954e+06
Levulinic acid	C5 H8 O3	116.047	4.919	1.44925e+07	97.3	1.66179e+07	1.80431e+07	1.08576	0.118708	0.238243	1.67507e+07	1.30329e+07	1.66179e+07	1.91051e+07	1.51101e+07	1.88372e+07	1.7249e+07
Asparagine	C4 H8 N2 O3	132.054	11.812	1.32168e+08	98.9	8.41095e+07	1.32637e+08	1.57696	0.657148	0.239602	1.48096e+08	8.1172e+07	8.41095e+07	1.82504e+08	1.26562e+08	1.38713e+08	1.16951e+08
Caprolactam	C6 H11 N O	113.084	4.951	5.29772e+07	96.5	4.06824e+06	1.87959e+07	4.62016	2.20794	0.24219	9.18086e+06	2.09788e+06	4.06824e+06	3.52714e+06	2.41484e+07	8.29715e+07	1.34434e+07
Hydroxybutyric acid	C4 H8 O3	104.047	6.868	3.10299e+06	82.7	1.69272e+06	941160	0.556003	-0.846836	0.243376	1.22024e+06	3.10299e+06	1.69272e+06	926567	955752	1.68709e+06	809080
Citraconic acid	C5 H6 O4	130.027	14.961	4.22006e+07	99.6	3.93555e+07	2.3173e+07	0.588812	-0.764122	0.247257	2.81918e+07	3.93555e+07	5.52503e+07	1.42908e+07	2.9377e+07	4.63304e+07	1.6969e+07
Ribono-1,4-lactone	C5 H8 O5	148.037	12.243	2.78567e+07	63.3	2.84944e+07	2.23177e+07	0.783231	-0.35249	0.251262	2.97354e+07	2.78567e+07	2.84944e+07	2.01498e+07	2.29904e+07	3.31906e+07	2.1645e+07
Nicotinamide mononucleotide	C11 H15 N2 O8 P	334.057	13.986	1.68551e+07	98.1	1.68551e+07	8.14447e+06	0.483204	-1.0493	0.253996	1.68991e+07	1.68551e+07	8.53637e+06	8.6963e+06	7.28258e+06	1.48862e+07	7.59264e+06
Prolylglycine	C7 H12 N2 O3	172.085	8.66	1.3341e+08	68.5	1.13136e+08	7.88365e+07	0.696829	-0.521123	0.254742	2.00016e+08	8.29498e+07	1.13136e+08	9.01043e+07	7.64952e+07	5.99009e+07	8.11778e+07
Ornithine	C5 H12 N2 O2	132.09	16.561	1.01591e+09	98.7	9.73207e+08	1.10637e+09	1.13683	0.185011	0.255588	1.19167e+09	9.73207e+08	9.13486e+08	1.08416e+09	1.12857e+09	1.59109e+09	1.07538e+09
Argininosuccinic acid	C10 H18 N4 O6	290.123	14.128	9.34419e+07	97.2	8.73683e+07	6.58302e+07	0.753479	-0.408361	0.258214	8.73683e+07	9.34419e+07	6.28092e+07	6.63657e+07	6.52946e+07	8.14799e+07	5.18725e+07
Saccharopine	C11 H20 N2 O6	276.132	13.146	1.6098e+08	99.1	1.6098e+08	1.82575e+08	1.13414	0.181604	0.259018	1.83622e+08	1.6098e+08	1.39763e+08	1.9212e+08	1.7303e+08	2.03573e+08	1.60479e+08
3-Butene-1,2,3-tricarboxylic acid	C7 H8 O6	188.032	12.292	1.81274e+06	63.8	1.81274e+06	1.60593e+06	0.885913	-0.174763	0.269229	1.97174e+06	1.81274e+06	1.76783e+06	1.41115e+06	1.73797e+06	2.01115e+06	1.4739e+06
Citric acid	C6 H8 O7	192.027	15.244	5.04734e+08	99.6	5.51564e+08	4.28733e+08	0.777303	-0.36345	0.269285	6.66247e+08	5.04734e+08	5.51564e+08	4.25236e+08	4.32229e+08	6.50577e+08	4.21965e+08
Hydroxy-proline	C5 H9 N O3	131.058	11.259	2.64036e+08	93.3	2.64036e+08	1.87679e+08	0.710808	-0.492468	0.279586	2.76554e+08	2.64036e+08	2.15227e+08	2.94542e+08	1.5681e+08	2.12758e+08	1.626e+08
Glutamine	C5 H10 N2 O3	146.069	11.746	7.27204e+08	99.6	5.0597e+08	7.15565e+08	1.41424	0.500031	0.28695	8.27412e+08	5.0597e+08	4.92518e+08	1.00416e+09	6.76309e+08	7.54822e+08	6.64172e+08
IPH	C17 H27 N5 O4	365.206	5.657	871637	91.2	809748	111734	0.137986	-2.8574	0.295651	849707	809748	538734	1.2036e+06	114740	108729	82261.3
1-(Carboxymethyl)cyclohexanecarboxylic acid	C9 H14 O4	186.089	2.724	1.08352e+07	72.4	1.23767e+07	7.11568e+06	0.574926	-0.798552	0.298653	1.39093e+07	6.56047e+06	1.23767e+07	7.25696e+06	1.25984e+07	6.9744e+06	2.92054e+06
NP-008309	C11 H13 N O3	207.09	2.564	2.09397e+06	59.8	1.04476e+06	714831	0.684208	-0.547493	0.299502	1.04476e+06	800950	2.74149e+06	622766	873876	434333	806896
2-(Acetylamino)hexanoic acid	C8 H15 N O3	173.105	2.607	2.74625e+07	98.1	3.57626e+07	1.61334e+07	0.451125	-1.1484	0.306675	3.57626e+07	9.82628e+06	3.59548e+07	1.1136e+07	2.5376e+07	2.59177e+06	2.11307e+07
2-Hydroxymyristic acid	C14 H28 O3	244.204	2.085	1.79126e+06	57.2	1.68134e+06	968747	0.576176	-0.795418	0.31377	1.33743e+06	1.68134e+06	1.70495e+06	969811	2.08274e+06	967682	814639
Alanine or beta alanine	C3 H7 N O2	89.0476	11.344	3.27926e+08	52.1	3.27926e+08	3.78104e+08	1.15302	0.205413	0.316034	4.07079e+08	3.27926e+08	2.78233e+08	3.97187e+08	3.28118e+08	5.12433e+08	3.59021e+08
Maltose or other disaccharide	C12 H22 O11	364.098	12.733	2.15494e+07	99.6	7.29077e+06	8.74659e+06	1.19968	0.262649	0.318839	9.32946e+06	7.29077e+06	5.01102e+06	8.71894e+06	7.09343e+06	1.11699e+07	8.77424e+06
Pyroglutamic acid	C5 H7 N O3	129.043	11.758	9.78072e+08	97.8	6.42972e+08	8.82567e+08	1.37264	0.45695	0.321077	1.04934e+09	6.42972e+08	6.14932e+08	1.35057e+09	8.57601e+08	9.07534e+08	7.99821e+08
1,3-Dimethyl-6-morpholino-1,2,3,4-tetrahydropyrimidine-2,4-dione	C10 H15 N3 O3	225.111	8.054	7.43545e+06	62.1	5.87207e+06	4.52102e+06	0.769918	-0.377223	0.328222	1.11477e+07	4.741e+06	5.87207e+06	4.02204e+06	4.41223e+06	4.62981e+06	5.84553e+06
Fructose 1-phosphate or other ketohexose-P	C6 H13 O9 P	260.03	14.625	1.38571e+08	98.4	1.38571e+08	1.07665e+08	0.776968	-0.364073	0.330126	1.55829e+08	1.38571e+08	1.01819e+08	1.12981e+08	9.10829e+07	1.3722e+08	1.0235e+08
Suberic acid	C8 H14 O4	174.089	10.133	8.002e+06	96.8	1.13747e+06	1.64288e+06	1.44432	0.530394	0.331706	1.2037e+06	1.11885e+06	1.13747e+06	1.84681e+06	9.30408e+06	1.43896e+06	1.10654e+06
3,5-dihydroxy-2-(4-hydroxyphenyl)-6-(3-methylbut-2-en-1-yl)-7-{[3,4,5-trihydroxy-6-(hydroxymethyl)oxan-2-yl]oxy}-3,4-dihydro-2H-1-benzopyran-4-one	C26 H30 O11	540.166	11.113	2.7844e+06	94	2.71421e+06	3.15456e+06	1.16224	0.216908	0.331931	2.71421e+06	1.7626e+06	3.49377e+06	2.99512e+06	2.74701e+06	4.2482e+06	3.314e+06
Guanosine 5'-diphosphate (GDP)	C10 H15 N5 O11 P2	443.024	15.501	1.05665e+07	99.8	1.05665e+07	6.68281e+06	0.632455	-0.660966	0.335457	1.07358e+07	1.05665e+07	6.60158e+06	6.75518e+06	6.61044e+06	1.02036e+07	6.44928e+06
Acrylic acid	C3 H4 O2	72.0211	13.438	1.2805e+07	99.8	1.37063e+07	1.45101e+07	1.05864	0.0822113	0.337258	1.41635e+07	1.2805e+07	1.37063e+07	1.41936e+07	1.48266e+07	1.90375e+07	1.25587e+07
dihydroxyplamitic acid	C16 H32 O4	270.22	1.952	6.20626e+06	55.2	5.07208e+06	4.61714e+06	0.910304	-0.13558	0.340254	4.27878e+06	5.07208e+06	8.12544e+06	4.99679e+06	4.63245e+06	4.60183e+06	3.24372e+06
Bis(methylbenzylidene)sorbitol	C22 H26 O6	386.173	2.463	5.90458e+08	98.3	4.72829e+08	3.39402e+08	0.717811	-0.478324	0.343195	4.72829e+08	2.7761e+08	7.73047e+08	4.06778e+08	2.72026e+08	4.09968e+08	2.32226e+08
Ethyl myristate	C16 H32 O2	256.24	1.934	2.06374e+08	99.8	1.45823e+08	1.21523e+08	0.83336	-0.262989	0.344427	1.45823e+08	1.13559e+08	2.70192e+08	1.42705e+08	8.27162e+07	1.45577e+08	1.00341e+08
Methionine sulfoxide	C5 H11 N O3 S	165.046	10.164	2.99162e+07	62.2	3.60232e+06	4.57784e+06	1.2708	0.34574	0.361473	3.60232e+06	2.75228e+06	4.41116e+06	4.13097e+07	4.89946e+06	3.69167e+06	4.25621e+06
5-[(3Z)-5-Hydroxy-3-methyl-3-penten-1-yl]-1,4a-dimethyl-6-methylenedecahydro-1-naphthalenecarboxylic acid	C20 H32 O3	320.235	2.287	1.37718e+06	95	610736	537043	0.879337	-0.185512	0.367113	2.06475e+06	551075	610736	748182	749465	185256	325903
Cyano-3-hydroxycinnamic acid	C10 H7 N O3	189.043	3.442	4.37457e+07	97.4	141440	1.26328e+06	8.93154	3.15891	0.370029	141440	122031	147339	6.04062e+07	1.06932e+06	214461	1.45724e+06
Aniline	C6 H7 N	93.0578	8.28	1.63192e+07	92.1	385585	570152	1.47867	0.564298	0.380767	473207	326721	385585	2.25344e+07	459535	660197	480106
Glycerol 3-phosphate	C3 H9 O6 P	172.014	13.163	4.79222e+07	57.9	4.79222e+07	4.05319e+07	0.845784	-0.241638	0.382309	5.70499e+07	4.79222e+07	4.21384e+07	4.27721e+07	3.37849e+07	5.63088e+07	3.82917e+07
Threonine	C4 H9 N O3	119.058	10.856	4.27539e+08	91.7	3.81056e+08	4.61503e+08	1.21112	0.276338	0.382426	5.18444e+08	3.81056e+08	3.21141e+08	5.90367e+08	4.00347e+08	5.05916e+08	4.17089e+08
Cytidine 5'-monophosphate (hydrate)	C9 H14 N3 O8 P	323.052	13.897	8.01067e+07	96.9	5.74398e+07	6.43068e+07	1.11955	0.162921	0.38255	6.10577e+07	5.74398e+07	5.60449e+07	7.12609e+07	4.89448e+07	1.25461e+08	5.73527e+07
2-Isopropylmalic acid	C7 H12 O5	176.068	7.353	1.26019e+08	74.5	9.06786e+07	1.06396e+08	1.17333	0.230614	0.383506	1.16194e+08	7.6898e+07	9.06786e+07	7.89876e+07	1.11628e+08	1.97368e+08	1.01165e+08
Triisopropanolamine	C9 H21 N O3	191.152	3.123	7.94221e+07	97.9	3.39825e+07	2.91882e+07	0.858921	-0.219403	0.389269	3.39825e+07	2.45463e+07	1.03982e+08	2.66726e+07	1.49848e+07	3.39642e+07	3.17039e+07
Nicotinuric acid	C8 H8 N2 O3	180.053	5.721	2.49293e+07	95.7	155794	185094	1.18807	0.248615	0.389845	164676	113215	155794	3.44236e+07	135550	211237	158950
1-Heptanesulfonic acid	C7 H16 O3 S	180.082	1.963	761439	71.1	623175	548226	0.87973	-0.184867	0.390604	555257	761439	623175	619514	337804	747688	476937
Uric acid	C5 H4 N4 O3	168.028	9.734	5.71297e+08	90.4	2.58596e+06	3.23965e+06	1.25279	0.325139	0.390771	3.3429e+06	2.37154e+06	2.58596e+06	7.88874e+08	2.15243e+06	4.24787e+06	2.23144e+06
Kynurenine	C10 H12 N2 O3	208.085	8.271	3.88456e+08	97.4	1.90081e+06	1.6644e+06	0.875627	-0.191612	0.392179	2.30649e+06	1.73339e+06	1.90081e+06	5.36399e+08	1.56382e+06	1.76497e+06	1.4724e+06
N-Acetylalanine	C5 H9 N O3	131.058	5.112	2.58521e+07	75.3	6.69373e+06	6.25261e+06	0.934099	-0.098352	0.395361	6.69373e+06	5.47813e+06	3.38464e+07	6.52033e+06	5.98489e+06	1.67749e+06	7.39908e+06
Tridecylic acid	C13 H26 O2	214.193	1.971	5.87812e+06	64.8	3.63443e+06	3.83533e+06	1.05528	0.0776229	0.401679	3.70093e+06	2.46676e+06	3.63443e+06	3.84669e+06	6.83461e+06	3.82397e+06	2.3815e+06
N,N-Bis(2-hydroxyethyl)formamide	C5 H11 N O3	133.074	10.042	9.81482e+06	69.6	9.81482e+06	7.37905e+06	0.751827	-0.411527	0.402236	1.32255e+07	9.81482e+06	5.18091e+06	7.09607e+06	7.66204e+06	8.19071e+06	4.77428e+06
Arginine	C6 H14 N4 O2	174.112	17.91	6.57364e+09	86.3	7.98786e+09	6.69793e+09	0.838513	-0.254094	0.404006	8.42701e+09	6.57364e+09	7.98786e+09	7.20888e+09	6.18697e+09	8.39296e+09	5.9858e+09
Azelaic acid	C9 H16 O4	188.105	9.037	6.29612e+07	99.1	4.42916e+06	4.04827e+06	0.914005	-0.129727	0.408393	4.03337e+06	4.42916e+06	4.80037e+06	3.92886e+06	7.32063e+07	4.16768e+06	3.02519e+06
2-(acetylamino)-4-(methylthio)butanoic acid	C7 H13 N O3 S	191.062	2.974	5.41714e+07	88.3	7.15896e+06	4.40646e+06	0.615518	-0.700128	0.413438	3.28636e+06	7.15896e+06	7.09229e+07	2.58821e+06	5.7885e+06	3.02443e+06	7.24508e+06
2,6-di-tert-Butylphenol	C14 H22 O	206.167	2.373	4.40917e+06	96.7	4.40917e+06	3.95842e+06	0.897768	-0.155585	0.419932	4.8912e+06	4.40917e+06	3.42589e+06	4.02601e+06	2.33324e+06	4.48139e+06	3.89082e+06
Acetyl-L-carnitine	C9 H17 N O4	203.116	8.502	6.15582e+08	99.2	4.67464e+08	3.4069e+08	0.728803	-0.456399	0.420355	4.67464e+08	6.15582e+08	4.15244e+08	3.38677e+08	3.42702e+08	6.67927e+08	2.69616e+08
Hexanoylcarnitine	C13 H25 N O4	259.178	5.892	2.91528e+07	86.6	9.20976e+06	1.41703e+07	1.53862	0.621633	0.421702	778867	2.50688e+07	9.20976e+06	1.07562e+07	1.47115e+07	4.56584e+07	1.36291e+07
Pantothenic acid	C9 H17 N O5	219.111	5.929	3.24047e+07	73.2	3.18873e+07	7.88227e+06	0.247191	-2.0163	0.423179	5.10124e+06	3.24047e+07	3.18873e+07	3.38698e+07	810655	1.49229e+07	841648
Lauric acid	C12 H24 O2	200.178	1.985	1.56445e+07	56.6	1.31462e+07	1.47224e+07	1.11989	0.16336	0.42384	1.31462e+07	9.358e+06	1.62674e+07	1.50165e+07	1.81902e+07	1.44282e+07	1.24959e+07
Valylproline	C10 H18 N2 O3	214.132	4.829	1.4243e+08	54.4	1.01501e+08	8.96435e+06	0.0883181	-3.50115	0.43116	1.75808e+08	6.941e+07	1.01501e+08	7.24728e+06	6.39456e+06	2.2307e+08	1.06814e+07
Isoleucine	C6 H13 N O2	131.095	8.566	9.41528e+08	99.7	5.2176e+08	1.01624e+09	1.94772	0.961789	0.433005	6.96397e+08	5.2176e+08	4.27818e+08	8.96705e+06	9.79229e+08	1.05326e+09	1.12061e+09
Tyrosylalanine	C12 H16 N2 O4	252.111	5.805	1.45301e+07	97	1.77735e+06	1.7049e+06	0.959236	-0.0600424	0.442686	1.77735e+06	977367	3.36935e+06	2.00639e+07	1.14939e+06	2.1151e+06	1.29471e+06
3-(4-hydroxy-3-methoxyphenyl)propanoic acid	C10 H12 O4	213.1	13.157	998179	58.5	639894	1.21876e+06	1.90462	0.929505	0.442866	1.49653e+06	639894	598642	1.36244e+06	1.07508e+06	1.48459e+06	872335
2-Mercaptobenzothiazole	C7 H5 N S2	166.986	2.313	3.70562e+07	97.7	3.56162e+07	1.388e+07	0.38971	-1.35953	0.453768	2.47683e+06	3.70562e+07	3.56162e+07	1.97095e+07	6.87556e+06	2.32055e+07	8.05044e+06
N-Acetyl-DL-glutamic acid	C7 H11 N O5	189.064	4.927	1.30392e+07	56.4	1.60583e+07	1.3033e+07	0.811604	-0.301153	0.469735	1.76671e+07	1.30392e+07	1.60583e+07	6.14129e+06	1.34634e+07	2.01038e+07	1.26026e+07
Linoleic acid	C18 H32 O2	280.24	1.928	2.68858e+07	99.3	3.09249e+07	1.80728e+07	0.584409	-0.774949	0.486169	3.09249e+07	8.8007e+06	3.51998e+07	1.96269e+07	2.18035e+07	1.65187e+07	1.40975e+07
3-Hydroxydecanoic acid	C10 H20 O3	188.141	2.165	2.32371e+07	96.5	2.26451e+07	1.87428e+07	0.827678	-0.272859	0.489142	2.26451e+07	1.57335e+07	3.04227e+07	2.63476e+07	1.77163e+07	1.97693e+07	1.21113e+07
Pentadecanoic acid	C15 H30 O2	242.225	1.944	5.53979e+06	85.7	2.9007e+06	2.90588e+06	1.00179	0.00257362	0.497841	2.9007e+06	2.30638e+06	3.64638e+06	2.93609e+06	6.44122e+06	2.87567e+06	2.52694e+06
Carnosine	C9 H14 N4 O3	226.107	8.745	1.9211e+07	90.4	1.40902e+07	2.11971e+07	1.50439	0.58918	0.497891	2.75964e+07	6.12506e+06	1.40902e+07	2.41373e+07	2.2337e+07	1.7919e+07	2.00573e+07
N3,N4-Dimethyl-L-arginine	C8 H18 N4 O2	202.143	15.593	5.17192e+07	77.1	5.17192e+07	3.24099e+07	0.626652	-0.674264	0.498564	5.21386e+07	5.17192e+07	3.39096e+07	6.36164e+07	2.4305e+07	4.05148e+07	2.21175e+07
4-Dodecylbenzenesulfonic acid	C18 H30 O3 S	326.191	1.774	2.01002e+07	95.7	1.33894e+07	1.17413e+07	0.876913	-0.189495	0.513245	1.33894e+07	6.96574e+06	2.63159e+07	1.45348e+07	9.6717e+06	1.3811e+07	5.91245e+06
Choline	C5 H13 N O	103.1	14.499	5.99997e+09	90.8	6.99096e+09	6.34044e+09	0.906949	-0.140907	0.51458	7.35822e+09	3.5578e+09	6.99096e+09	6.54095e+09	6.13994e+09	9.397e+09	5.98151e+09
Glycine	C2 H5 N O2	75.032	12.153	8.18323e+06	96.1	8.18323e+06	9.07073e+06	1.10845	0.148548	0.519843	9.90299e+06	8.18323e+06	7.23007e+06	1.02159e+07	8.16441e+06	9.97705e+06	8.1237e+06
Cyclamic acid	C6 H13 N O3 S	179.062	2.378	1.60122e+06	95.2	1.60122e+06	1.42443e+06	0.889591	-0.168787	0.520809	2.24237e+06	1.60122e+06	994633	1.50852e+06	1.34034e+06	1.6106e+06	828097
ENK	C15 H27 N5 O7	389.191	13.712	864531	75.4	1.13187e+06	609312	0.538323	-0.893457	0.52203	1.18146e+06	186150	1.13187e+06	828917	568651	265872	649973
ribose 5-phosphate	C5 H11 O8 P	230.019	13.191	7.68225e+06	83.6	7.68225e+06	7.78927e+06	1.01393	0.0199592	0.526371	7.78747e+06	7.68225e+06	5.24844e+06	9.15153e+06	5.75607e+06	9.82576e+06	6.42702e+06
Prostaglandin B1	C20 H32 O4	336.23	2.093	4.07891e+06	95.8	1.12539e+06	1.43746e+06	1.2773	0.353092	0.541709	6.11534e+06	1.12539e+06	905352	2.0657e+06	2.2269e+06	809215	755417
Triethanolamine	C6 H15 N O3	149.105	5.667	1.83803e+07	82.6	1.60392e+07	1.52565e+07	0.951204	-0.0721727	0.544269	1.07888e+07	1.83803e+07	1.60392e+07	357703	1.32522e+07	1.7352e+07	1.72608e+07
Pipecolinic acid	C6 H11 N O2	129.079	9.505	6.29589e+06	96.6	3.78396e+06	3.97766e+06	1.05119	0.0720222	0.548545	3.78396e+06	4.13049e+06	3.57534e+06	8.69367e+06	2.40799e+06	4.54987e+06	3.40544e+06
Myristic acid	C14 H28 O2	228.209	1.952	1.90713e+07	99.3	1.00852e+07	1.35098e+07	1.33957	0.421766	0.554906	1.00852e+07	7.84037e+06	1.83175e+07	1.19285e+07	2.21745e+07	1.50911e+07	9.79917e+06
Uridine 5'-diphosphogalactose	C15 H24 N2 O17 P2	566.055	13.992	4.02906e+07	92.9	3.85607e+07	3.51283e+07	0.910987	-0.134498	0.555906	4.23279e+07	3.85607e+07	2.78495e+07	3.70947e+07	3.31619e+07	6.31021e+07	3.30139e+07
Dipropylene glycol dimethyl ether	C8 H18 O3	162.126	2.531	1.10953e+07	81.7	5.17814e+06	4.15051e+06	0.801546	-0.319142	0.566758	6.04462e+06	2.10943e+06	5.17814e+06	2.86619e+06	1.64714e+06	1.73772e+07	5.43484e+06
TKK	C16 H33 N5 O5	375.252	2.379	2.07445e+09	58.6	2.47317e+09	2.04248e+09	0.825853	-0.276043	0.570154	2.47317e+09	1.7492e+09	2.71594e+09	1.99475e+09	1.81051e+09	2.52537e+09	2.0902e+09
Abscisic acid	C15 H20 O4	264.136	1.819	558719	62.3	547447	498792	0.911123	-0.134283	0.570945	547447	558719	474144	411855	287650	585728	618488
Proline	C5 H9 N O2	115.063	9.676	2.46927e+09	100	2.46927e+09	2.46918e+09	0.999964	-5.19871e-05	0.572035	3.50607e+09	2.46927e+09	2.18161e+09	2.74399e+09	2.08349e+09	2.65626e+09	2.28211e+09
Glutamic acid	C5 H9 N O4	147.053	12.042	2.47417e+09	98.5	2.47417e+09	2.30873e+09	0.93313	-0.0998493	0.581508	3.20276e+09	2.47417e+09	2.42712e+09	2.42631e+09	2.18058e+09	3.18924e+09	2.19114e+09
Tretinoin	C20 H28 O2	300.209	2.031	1.96711e+07	91.7	7.24962e+06	4.02179e+06	0.554759	-0.850068	0.586239	3.43589e+06	1.96711e+07	7.24962e+06	1.59257e+07	3.23374e+06	2.61911e+06	4.80983e+06
N,N'-Dicyclohexylurea	C13 H24 N2 O	224.189	2.557	2.7092e+07	93.8	6.77596e+06	8.40195e+06	1.23996	0.310299	0.590895	5.10168e+06	1.54342e+07	6.77596e+06	3.741e+07	3.17274e+06	2.66144e+06	1.36312e+07
Thiamine	C12 H16 N4 O S	264.105	14.607	2.26688e+07	99.8	2.26043e+07	2.33142e+07	1.03141	0.0446143	0.598142	2.57091e+07	2.26043e+07	2.10969e+07	3.13021e+07	2.27055e+07	2.39229e+07	2.06864e+07
Carnitine	C7 H15 N O3	161.105	10.378	8.12505e+08	99.1	6.12724e+08	6.70726e+08	1.09466	0.130488	0.625689	6.12724e+08	8.12505e+08	5.68122e+08	7.65459e+08	5.75994e+08	1.0107e+09	5.71733e+08
1,2-Benzisothiazolin-3-one	C7 H5 N O S	151.009	2.93	1.05926e+07	81	8.57313e+06	5.9638e+06	0.695638	-0.523591	0.6283	19178.2	8.57313e+06	9.43255e+06	1.46268e+07	5.31488e+06	5.5692e+06	6.3584e+06
Lactic Acid	C3 H6 O3	90.0316	5.501	4.17902e+09	100	2.3953e+09	1.83061e+09	0.764253	-0.387877	0.671386	2.42764e+09	2.3953e+09	1.32375e+09	5.29032e+08	1.73081e+09	6.54507e+09	1.93041e+09
Hydroxybutyric acid	C4 H8 O3	104.047	4.72	4.92637e+06	72.8	6.44976e+06	4.84264e+06	0.750825	-0.413452	0.681376	6.81061e+06	2.9792e+06	6.44976e+06	5.13352e+06	4.10606e+06	5.50483e+06	4.55176e+06
Valerolactam	C5 H9 N O	99.0684	2.991	1.69059e+07	66.1	5.11456e+06	1.22598e+07	2.39704	1.26125	0.689182	2.30246e+07	4.20975e+06	5.11456e+06	2.33444e+07	9.34732e+06	1.51723e+07	7.63374e+06
4-Phenylbutyric acid	C10 H12 O2	164.084	2.124	1.8585e+06	76.2	2.27951e+06	1.96145e+06	0.860471	-0.216801	0.692014	2.27951e+06	1.8585e+06	2.4091e+06	2.02678e+06	1.73624e+06	2.6375e+06	1.89613e+06
Adenosine	C10 H13 N5 O4	267.097	6.56	2.33325e+09	100	2.33325e+09	1.94008e+09	0.831494	-0.266223	0.705812	2.86449e+09	2.33325e+09	1.72237e+09	2.12813e+09	1.74284e+09	2.91149e+09	1.75203e+09
Uracil	C4 H4 N2 O2	112.027	6.983	1.38142e+08	99.9	1.37817e+08	1.28674e+08	0.933661	-0.0990292	0.716978	1.66301e+08	1.37817e+08	1.10888e+08	1.30819e+08	1.26529e+08	2.16354e+08	1.22101e+08
Hexadecanedioic acid	C16 H30 O4	286.214	2.075	803442	60.3	485250	469921	0.96841	-0.0463096	0.732168	485250	803442	473365	530559	799729	409283	401971
4-Guanidinobutyric acid	C5 H11 N3 O2	145.085	11.892	3.74315e+07	89.8	2.94277e+07	1.89054e+07	0.642436	-0.638375	0.733212	2.27334e+07	2.94277e+07	3.09549e+07	5.16872e+07	2.25069e+07	6.30879e+06	1.53039e+07
Glyoxylic acid	C2 H2 O3	74.0003	13.408	8.58482e+08	90.1	8.58482e+08	8.21361e+08	0.956759	-0.0637718	0.736913	8.67939e+08	8.58482e+08	8.19609e+08	8.40493e+08	8.02229e+08	1.0796e+09	7.76443e+08
N-Acetylputrescine	C6 H14 N2 O	130.111	14.129	7.63941e+06	76.8	4.79994e+06	6.15011e+06	1.28129	0.357593	0.739111	4.79994e+06	7.63941e+06	4.0374e+06	8.33816e+06	4.64587e+06	7.65434e+06	3.57274e+06
2-Hydroxyvaleric acid	C5 H10 O3	118.063	2.722	2.01081e+07	77.3	1.88959e+07	1.86676e+07	0.987918	-0.0175374	0.757125	2.37148e+07	9.99896e+06	1.88959e+07	1.31332e+07	1.34026e+07	2.67057e+07	2.39327e+07
Malic acid	C4 H6 O5	134.021	13.42	9.59526e+08	98.5	9.59526e+08	9.17971e+08	0.956692	-0.0638737	0.761963	9.75342e+08	9.59526e+08	9.22183e+08	9.35931e+08	9.0001e+08	1.21148e+09	8.67876e+08
3,4-Dimethylbenzoic acid	C9 H10 O2	150.068	2.515	6.7206e+06	85.2	6.84472e+06	5.47805e+06	0.800331	-0.321331	0.774916	6.84472e+06	4.8772e+06	8.79882e+06	7.01451e+06	3.94158e+06	1.04083e+07	3.64726e+06
Dodecyl sulfate	C12 H26 O4 S	266.155	1.767	1.69844e+07	91.8	7.71601e+06	1.09473e+07	1.41878	0.504652	0.777716	6.86416e+06	7.71601e+06	2.22366e+07	1.47044e+07	5.26664e+06	1.50279e+07	7.19029e+06
Serine	C3 H7 N O3	105.043	12.166	1.69966e+08	99.9	1.8865e+08	1.95191e+08	1.03467	0.0491695	0.78799	2.07094e+08	1.69966e+08	1.8865e+08	2.12554e+08	1.66371e+08	2.16171e+08	1.77827e+08
Petroselinic acid	C18 H34 O2	282.256	1.919	6.04657e+06	68.3	4.92194e+06	4.99873e+06	1.0156	0.0223356	0.789948	4.92194e+06	3.05723e+06	7.91636e+06	5.56818e+06	3.52556e+06	5.88246e+06	4.42929e+06
Aspartylphenylalanine	C13 H16 N2 O5	280.106	9.07	1.73521e+07	88.3	7.66044e+06	9.70836e+06	1.26734	0.341801	0.806036	7.66044e+06	5.30003e+06	2.2718e+07	7.85421e+06	1.15625e+07	6.71131e+06	1.51376e+07
Pyroglutamic acid	C5 H7 N O3	129.043	12.01	4.55253e+08	98	4.55253e+08	4.61146e+08	1.01294	0.0185556	0.81385	6.16638e+08	4.55253e+08	4.37914e+08	4.60923e+08	4.09892e+08	6.09203e+08	4.61369e+08
Nonanoic acid	C9 H18 O2	158.131	2.088	2.11413e+08	99.9	2.75671e+08	2.22351e+08	0.806579	-0.310112	0.82235	2.87579e+08	1.7686e+08	2.75671e+08	1.64078e+08	2.23084e+08	3.31109e+08	2.21617e+08
N-Acetylornithine	C7 H14 N2 O3	174.1	10.533	8.79809e+07	58.9	8.18114e+07	9.21588e+07	1.12648	0.17182	0.83076	1.10557e+08	7.6805e+07	8.18114e+07	9.8392e+07	1.02297e+08	8.59256e+07	8.3075e+07
Hydroxybenzoic acid	C7 H6 O3	138.032	2.217	7.18514e+06	85	5.70053e+06	5.6947e+06	0.998978	-0.00147505	0.845121	5.70053e+06	4.21282e+06	9.40701e+06	8.03891e+06	4.87173e+06	6.38003e+06	5.00937e+06
Oxoproline	C5 H7 N O3	129.043	6.96	3.09318e+08	99.9	3.5348e+08	3.45019e+08	0.976065	-0.0349512	0.856526	4.63747e+08	2.75887e+08	3.5348e+08	3.77665e+08	3.04724e+08	4.14934e+08	3.12373e+08
Acrylic acid	C3 H4 O2	72.0211	6.362	2.27752e+07	96.8	1.92995e+07	2.65592e+07	1.37616	0.460645	0.874047	2.4841e+07	1.92995e+07	1.85578e+07	3.1449e+07	2.34264e+07	2.9692e+07	3.5851e+06
Nicotinamide	C6 H6 N2 O	122.048	16.639	1.10351e+08	99	1.10351e+08	1.04779e+08	0.949506	-0.074751	0.884417	1.52454e+08	1.10351e+08	9.16981e+07	1.07911e+08	9.30881e+07	1.55914e+08	1.01648e+08
Xylitol or other pentol	C5 H12 O5	152.068	6.364	2.3015e+07	58.4	2.26088e+07	2.69553e+07	1.19225	0.253688	0.885699	3.01517e+07	2.19689e+07	2.26088e+07	1.4223e+07	2.65182e+07	3.45185e+07	2.73925e+07
Lysine	C6 H14 N2 O2	146.106	17.571	1.79612e+08	95.5	1.52521e+08	1.69068e+08	1.10849	0.148594	0.898459	2.69285e+08	1.31784e+08	1.52521e+08	2.44357e+08	1.59848e+08	1.28465e+08	1.78288e+08
N,N-Diethylethanolamine	C6 H15 N O	117.115	10.195	4.21659e+07	92	4.21659e+07	3.89803e+07	0.924451	-0.113331	0.904103	4.73393e+07	4.21659e+07	3.07517e+07	4.16672e+07	3.62934e+07	5.14607e+07	2.73516e+07
16-Hydroxyhexadecanoic acid	C16 H32 O3	272.235	2.01	2.28374e+06	96.7	1.83173e+06	1.53632e+06	0.838726	-0.253729	0.922041	1.23313e+06	1.83173e+06	1.92596e+06	1.09127e+06	2.65535e+06	1.45246e+06	1.62019e+06
Propionylcarnitine	C10 H19 N O4	217.131	7.646	1.52153e+07	78	8.52222e+06	7.47964e+06	0.877663	-0.188261	0.95122	6.82045e+06	1.52153e+07	8.52222e+06	7.82714e+06	7.13214e+06	2.03914e+07	6.47283e+06
1-Nitrosopiperidine (NPIP)	C5 H10 N2 O	114.079	1.194	4.77627e+07	63	2.0002e+06	1.54987e+07	7.74858	2.95393	0.958542	2.0002e+06	4.664e+07	1.4838e+06	5.50671e+06	3.07529e+07	1.32043e+06	2.54907e+07
Fumaric acid	C4 H4 O4	116.011	13.436	1.02279e+08	98.8	1.03324e+08	9.73612e+07	0.942294	-0.0857504	0.96607	1.08152e+08	1.02279e+08	1.03324e+08	9.61412e+07	9.85811e+07	1.3319e+08	9.22001e+07
3-Butene-1,2,3-tricarboxylic acid	C7 H8 O6	188.032	15.196	2.10978e+06	69.2	2.02956e+06	1.79633e+06	0.885083	-0.176115	0.966282	2.02956e+06	2.10828e+06	1.97223e+06	1.16602e+06	1.86499e+06	3.30428e+06	1.72768e+06
2-(9-Decen-1-yl)-2,4-dideoxypentaric acid	C15 H26 O5	268.167	1.933	1.19388e+08	55.1	9.3429e+07	1.12155e+08	1.20043	0.263555	0.967262	9.3429e+07	7.50112e+07	1.55016e+08	1.64857e+08	5.94536e+07	1.78583e+08	2.04439e+07
Acetylcholine	C7 H15 N O2	145.11	10.614	6.55145e+07	91.1	3.03065e+07	1.21686e+07	0.401516	-1.31647	0.979386	3.03065e+07	3.57473e+07	2.74246e+07	9.04655e+07	8.63615e+06	1.5701e+07	7.57585e+06
Glycylglycine	C4 H8 N2 O3	132.054	10.088	1.38591e+07	94.2	1.32445e+07	1.40273e+07	1.05911	0.0828468	0.981214	2.07784e+07	9.94534e+06	1.32445e+07	1.8095e+07	1.41661e+07	1.21185e+07	1.38885e+07
Guanosine 5'-diphospho-D-mannose	C16 H25 N5 O16 P2	605.077	15.49	668504	93.1	668504	576708	0.862685	-0.213095	0.996677	808090	668504	459486	562033	591383	933703	491839
