# Supplementary material for: Cryptococcus neoformans adapts to host CO2 concentrations via metabolic and stress-response remodeling
Source: PLoS Biol. 2026 May 5;24(5):e3003561. doi: 10.1371/journal.pbio.3003561 (PMC13160432; doi:10.1371/journal.pbio.3003561)
Supplement: S4 Table — (XLSX) [file pbio.3003561.s005.xlsx]

## Sheet: Strains
Strain	Genotype	Source
H99	clincal isolate	J. Perfect lab
Madhani knockout collection (2015, 2016, 2020)	various	FGSC, (13)
H99-mNeonGreen	SH1::NAT-mNeonGreen	(12)
rim101Δ	RIM101Δ::NAT1	(12)
rim101Ser773Ala	RIM101Δ::RIM101-Ser773Ala-NEO	(19)
ypk1Δ	YPK1Δ::NAT1	(12)
acs1∆	ACS1Δ::NAT1	(43)
kbc1∆	KBC1Δ::NEO	(43)
acs1∆kbc1∆	ACS1Δ::NAT1 KBC1Δ::NEO	(43)
acl1∆	ACL1Δ::HYG	(43)
yhm2∆	YHM2Δ::HYG	This study
