# Supplementary material for: Cryptococcus neoformans adapts to host CO2 concentrations via metabolic and stress-response remodeling
Source: PLoS Biol. 2026 May 5;24(5):e3003561. doi: 10.1371/journal.pbio.3003561 (PMC13160432; doi:10.1371/journal.pbio.3003561)
Supplement: S5 Table — (XLSX) [file pbio.3003561.s006.xlsx]

## Sheet: Primers
Primer name	Info	Sequence	Gene	CNAG	Application	Source
LCR031	Integration check from 5' resistance marker end	ATCCTGCATGCTTATGTGAGTCC	-	-	Confirmation following CRISPR to generate knockout	(12)
LCR323	Integration check from 3' resisstance marker end	acaataccatccttcccaccc	-	-	Confirmation following CRISPR to generate knockout	(12)
LCR587	YHM2 KO SAH 5'	CAAATGAAGGATTGTGATCTCGTGGGGCACCCTCAGGGACATGATTCGATACGGCCACTCCCCATTCCCCATACAATTCAacggtcgcctcaaacaatgc	YHM2	CNAG_06096	Short arm homology repair complex	This study
LCR588	YHM2 KO SAH 3'	AGTGCCGATAACGTCAATACCCTGCCTCGCGAACCTATGATATGATAAGCTCTTGTGGACTGTCAGCATGCATGTAAAGCctgagaggaggcactgatgc	YHM2	CNAG_06096	Short arm homology repair complex	This study
LCR589	YHM2.1 FOR	GCACTGACACGACCCATTATgttttagagctagaaatagcaag	YHM2	CNAG_06096	CRISPR to generate knockout - sgRNA	This study
LCR590	YHM2.2 FOR	GCAGGACTGAGAAATATCAAgttttagagctagaaatagcaag	YHM2	CNAG_06096	CRISPR to generate knockout - sgRNA	This study
LCR593	YHM2.1 REV	ATAATGGGTCGTGTCAGTGCacagtataccctgccggtg	YHM2	CNAG_06096	CRISPR to generate knockout - sgRNA	This study
LCR594	YHM2.2 REV	TTGATATTTCTCAGTCCTGCacagtataccctgccggtg	YHM2	CNAG_06096	CRISPR to generate knockout - sgRNA	This study
LCR602	YHM2 5' KO check	ACGAGCGTACTAGTCAGGTATGG	YHM2	CNAG_06096	Knockout 5' flank confirmation (pair with LCR031)	This study
LCR601	YHM2 3' KO check	TCCTGCTTTTGCTGTTGCC	YHM2	CNAG_06096	Knockout 3' flank confirmation (pair with LCR323)	This study
LCR603	YHM2 orf check 5'	TCTTAAATCCCAAGACCCCGC	YHM2	CNAG_06096	Orf deletion confirmation	This study
LCR604	YHM2 orf check 3'	ACAACTTGGGTATGGACGACG	YHM2	CNAG_06096	Orf deletion confirmation	This study
