# Supplementary material for: Cryptococcus neoformans adapts to host CO2 concentrations via metabolic and stress-response remodeling
Source: PLoS Biol. 2026 May 5;24(5):e3003561. doi: 10.1371/journal.pbio.3003561 (PMC13160432; doi:10.1371/journal.pbio.3003561)
Supplement: S1 Data — (XLSX) [file pbio.3003561.s008.xlsx]

## Sheet: Fig 1 E,F
Fig. 1A: Reported in S1 Table				Fig. 1E:	Venn diagram results CNAG_XXXXX				Fig. 1F:	Venn diagram results CNAG_XXXXX
					Infectivity	In vitro CO2	Both			Infectivity	37°C	Both
					CNAG_03202	CNAG_07534	CNAG_04283			CNAG_03202	CNAG_05030	CNAG_03765
					CNAG_05592	CNAG_05788	CNAG_02885			CNAG_05882	CNAG_03584	CNAG_05060
					CNAG_03756	CNAG_05794	CNAG_05074			CNAG_02730	CNAG_06738	CNAG_07348
					CNAG_05882	CNAG_00713	CNAG_03765			CNAG_04505	CNAG_04166	CNAG_05592
					CNAG_01626	CNAG_00781	CNAG_05060			CNAG_07408	CNAG_04662	CNAG_05225
					CNAG_02730	CNAG_00647	CNAG_01722			CNAG_06401	CNAG_02492	CNAG_05477
					CNAG_04505	CNAG_00405	CNAG_05339			CNAG_05446	CNAG_04703	CNAG_01050
					CNAG_03322	CNAG_01875	CNAG_03370			CNAG_03325	CNAG_05095	CNAG_03028
					CNAG_02549	CNAG_03670	CNAG_06775			CNAG_04080	CNAG_06466	CNAG_00467
					CNAG_04514	CNAG_03436	CNAG_05606			CNAG_06573	CNAG_03282	CNAG_06134
					CNAG_04456	CNAG_04716	CNAG_02868			CNAG_06863	CNAG_06131	CNAG_06834
					CNAG_07408	CNAG_02095	CNAG_07318			CNAG_03324	CNAG_04436	CNAG_00761
					CNAG_06401	CNAG_05898	CNAG_00565			CNAG_05122	CNAG_02535	CNAG_03309
					CNAG_05446	CNAG_03234	CNAG_05503			CNAG_03154	CNAG_04131	CNAG_03834
					CNAG_04002	CNAG_06997	CNAG_07315			CNAG_05899	CNAG_05795	CNAG_02196
					CNAG_03325	CNAG_03301	CNAG_03065			CNAG_02702	CNAG_05756	CNAG_00422
					CNAG_06564	CNAG_05688	CNAG_01580			CNAG_04710	CNAG_07624	CNAG_03322
					CNAG_04080	CNAG_00715	CNAG_01436			CNAG_07639	CNAG_03776	CNAG_04904
					CNAG_06573	CNAG_00293	CNAG_05734			CNAG_06000	CNAG_02340	CNAG_03932
					CNAG_06863	CNAG_06092	CNAG_01013			CNAG_05673	CNAG_00608	CNAG_04514
					CNAG_03324	CNAG_03033	CNAG_02793			CNAG_06739	CNAG_00708	CNAG_05901
					CNAG_05122	CNAG_05162	CNAG_01859			CNAG_02830	CNAG_04738	CNAG_01163
					CNAG_03154	CNAG_04678	CNAG_00650			CNAG_07937	CNAG_01741	CNAG_04755
					CNAG_05899	CNAG_00151	CNAG_06096			CNAG_00760	CNAG_05029	CNAG_01632
					CNAG_02702	CNAG_02801	CNAG_05613			CNAG_04611	CNAG_03447	CNAG_01779
					CNAG_04710	CNAG_03567	CNAG_06675			CNAG_04197	CNAG_03665	CNAG_07814
					CNAG_07639	CNAG_00560	CNAG_04796			CNAG_00590	CNAG_01682	CNAG_04002
					CNAG_06000	CNAG_04693	CNAG_01232			CNAG_04639	CNAG_00135	CNAG_04283
					CNAG_06553	CNAG_05725	CNAG_04531			CNAG_07000	CNAG_06796	CNAG_01583
					CNAG_05673	CNAG_01415	CNAG_05282			CNAG_06644	CNAG_07650	CNAG_04108
					CNAG_06739	CNAG_05070	CNAG_04980			CNAG_00777	CNAG_06384	CNAG_06128
					CNAG_06834	CNAG_01537	CNAG_06971			CNAG_02882	CNAG_05963	CNAG_03652
					CNAG_02830	CNAG_06716	CNAG_06300			CNAG_07414	CNAG_07420	CNAG_01347
					CNAG_07937	CNAG_06376	CNAG_00634			CNAG_06031	CNAG_03712	CNAG_05277
					CNAG_00760	CNAG_01647	CNAG_07348			CNAG_06731	CNAG_00780	CNAG_04281
					CNAG_06014	CNAG_05604	CNAG_06230			CNAG_05607	CNAG_00538	CNAG_00565
					CNAG_04611	CNAG_07636	CNAG_04281			CNAG_07415	CNAG_01825	CNAG_02490
					CNAG_05218	CNAG_05028	CNAG_05270			CNAG_01475	CNAG_05747	CNAG_01918
					CNAG_04197	CNAG_04290	CNAG_01983			CNAG_05818	CNAG_01045	CNAG_02173
					CNAG_00590	CNAG_05817	CNAG_03362			CNAG_05392	CNAG_07410	CNAG_03373
					CNAG_04639	CNAG_01294	CNAG_05395			CNAG_01973	CNAG_05873	CNAG_01638
					CNAG_02350	CNAG_01038	CNAG_00897			CNAG_05420	CNAG_04165	CNAG_01113
					CNAG_07000	CNAG_04215	CNAG_07873			CNAG_01773	CNAG_02401	CNAG_05715
					CNAG_06644	CNAG_01870	CNAG_02853			CNAG_06517	CNAG_05250	CNAG_00461
					CNAG_00777	CNAG_01507	CNAG_06134			CNAG_06473	CNAG_05644	CNAG_04388
					CNAG_02882	CNAG_03020	CNAG_02435			CNAG_05419	CNAG_02761	CNAG_06687
					CNAG_05477	CNAG_02974	CNAG_07373			CNAG_02366	CNAG_06797	CNAG_01109
					CNAG_07414	CNAG_04763	CNAG_00361			CNAG_04922	CNAG_00927	CNAG_01444
					CNAG_06031	CNAG_00458	CNAG_06986			CNAG_01616	CNAG_05817	CNAG_04674
					CNAG_06731	CNAG_05789	CNAG_05181			CNAG_02172	CNAG_00384	CNAG_07592
					CNAG_05901	CNAG_04221	CNAG_07554			CNAG_05264	CNAG_00776	CNAG_00361
					CNAG_03038	CNAG_06402	CNAG_03406			CNAG_04512	CNAG_03553	CNAG_01626
					CNAG_05607	CNAG_07317	CNAG_00137			CNAG_06112	CNAG_04977	CNAG_06351
					CNAG_07415	CNAG_04121	CNAG_06451			CNAG_03854	CNAG_01318	CNAG_00794
					CNAG_04293	CNAG_04738	CNAG_02780			CNAG_06314	CNAG_01024	CNAG_01340
					CNAG_01475	CNAG_04048	CNAG_05583			CNAG_07540	CNAG_03487	CNAG_04158
					CNAG_05818	CNAG_03269	CNAG_00697			CNAG_00996	CNAG_00922	CNAG_02529
					CNAG_04755	CNAG_03789	CNAG_00467			CNAG_04959	CNAG_06790	CNAG_06417
					CNAG_05392	CNAG_01093	CNAG_04450			CNAG_00519	CNAG_05252	CNAG_04772
					CNAG_01973	CNAG_05573	CNAG_03968			CNAG_06080	CNAG_00252	CNAG_06971
					CNAG_05420	CNAG_01716	CNAG_05159			CNAG_04140	CNAG_06640	CNAG_06564
					CNAG_01773	CNAG_06241	CNAG_02727			CNAG_04809	CNAG_06353	CNAG_06775
					CNAG_06517	CNAG_00077	CNAG_04647			CNAG_03894	CNAG_02880	CNAG_06553
					CNAG_01050	CNAG_01591	CNAG_02676			CNAG_01265	CNAG_05340	CNAG_06986
					CNAG_05801	CNAG_05228	CNAG_07311			CNAG_05704	CNAG_04213	CNAG_05339
					CNAG_07814	CNAG_04676	CNAG_03850			CNAG_06792	CNAG_00852	CNAG_02290
					CNAG_06473	CNAG_01020	CNAG_03028			CNAG_00740	CNAG_05288	CNAG_00367
					CNAG_04108	CNAG_07929	CNAG_00600			CNAG_05293	CNAG_00883	CNAG_07848
					CNAG_05419	CNAG_02153	CNAG_01958			CNAG_05424	CNAG_06645	CNAG_05043
					CNAG_02366	CNAG_00413	CNAG_02779			CNAG_05562	CNAG_00305	CNAG_03065
					CNAG_04922	CNAG_03375	CNAG_01258			CNAG_03963	CNAG_05469	CNAG_02549
					CNAG_01616	CNAG_03159	CNAG_05721			CNAG_04545	CNAG_04055	CNAG_03342
					CNAG_02172	CNAG_05804	CNAG_05733			CNAG_06114	CNAG_02404	CNAG_05606
					CNAG_04270	CNAG_04992	CNAG_01828			CNAG_04224	CNAG_03843	CNAG_03756
					CNAG_05264	CNAG_00665	CNAG_03641			CNAG_04233	CNAG_02501	CNAG_06552
					CNAG_06351	CNAG_04399	CNAG_00570			CNAG_01554	CNAG_02425	CNAG_07780
					CNAG_04512	CNAG_06645	CNAG_01251			CNAG_00383	CNAG_04327	CNAG_03190
					CNAG_06112	CNAG_02113	CNAG_05248			CNAG_04612	CNAG_00369	CNAG_05926
					CNAG_03854	CNAG_06242	CNAG_05292			CNAG_03862	CNAG_03669	CNAG_05503
					CNAG_06314	CNAG_01188	CNAG_02795			CNAG_06710	CNAG_01012	CNAG_03850
					CNAG_07540	CNAG_06663	CNAG_03652			CNAG_05835	CNAG_04717	CNAG_02575
					CNAG_03928	CNAG_03906	CNAG_06224			CNAG_04118	CNAG_04902	CNAG_04456
					CNAG_00996	CNAG_06589	CNAG_04665			CNAG_00156	CNAG_03410	CNAG_05734
					CNAG_04959	CNAG_02905	CNAG_01740			CNAG_05558	CNAG_04511	CNAG_04159
					CNAG_06852	CNAG_06647	CNAG_00236			CNAG_05280	CNAG_06916	CNAG_03409
					CNAG_00519	CNAG_04636	CNAG_02789			CNAG_02321	CNAG_02215	CNAG_01740
					CNAG_06080	CNAG_06016	CNAG_06552			CNAG_07442	CNAG_01712	CNAG_00634
					CNAG_07848	CNAG_02403	CNAG_02575			CNAG_04952	CNAG_05106	CNAG_07873
					CNAG_04140	CNAG_02326	CNAG_05563			CNAG_00531	CNAG_03987	CNAG_00570
					CNAG_04809	CNAG_06806	CNAG_02270			CNAG_06086	CNAG_00696	CNAG_04316
					CNAG_03894	CNAG_03013	CNAG_02891			CNAG_04583	CNAG_00609	CNAG_06675
					CNAG_01265	CNAG_01024	CNAG_00440			CNAG_03839	CNAG_01574	CNAG_06648
					CNAG_05704	CNAG_05565	CNAG_00051			CNAG_03609	CNAG_03008	CNAG_01837
					CNAG_06792	CNAG_00404	CNAG_01941			CNAG_03382	CNAG_02163	CNAG_05612
					CNAG_00740	CNAG_03729	CNAG_02167			CNAG_01254	CNAG_03946	CNAG_03388
					CNAG_06417	CNAG_03980	CNAG_00772			CNAG_07812	CNAG_03582	CNAG_01243
					CNAG_03863	CNAG_05747	CNAG_06475			CNAG_03516	CNAG_05590	CNAG_07849
					CNAG_05293	CNAG_04627	CNAG_06754			CNAG_07548	CNAG_05123	CNAG_01111
					CNAG_05424	CNAG_05522	CNAG_01376			CNAG_05684	CNAG_06925	CNAG_00676
					CNAG_05562	CNAG_02215	CNAG_07622			CNAG_06383	CNAG_02568	CNAG_03928
					CNAG_01109	CNAG_06929	CNAG_03190			CNAG_05008	CNAG_04090	CNAG_05282
					CNAG_03963	CNAG_03446	CNAG_04432			CNAG_06034	CNAG_06106	CNAG_07315
					CNAG_04158	CNAG_01308	CNAG_03373			CNAG_07430	CNAG_04081	CNAG_07453
					CNAG_01551	CNAG_07316	CNAG_02833			CNAG_05687	CNAG_02829	CNAG_05613
					CNAG_04674	CNAG_03308	CNAG_04191			CNAG_02826	CNAG_07886	CNAG_00006
					CNAG_04545	CNAG_07491	CNAG_01649			CNAG_00746	CNAG_00355	CNAG_00971
					CNAG_06114	CNAG_00260	CNAG_02232			CNAG_03832	CNAG_04021	CNAG_05651
					CNAG_03886		CNAG_06591			CNAG_05142	CNAG_00186	CNAG_05395
					CNAG_00676		CNAG_03188			CNAG_04268	CNAG_06139	CNAG_07474
					CNAG_04224		CNAG_01172			CNAG_05671	CNAG_01550	CNAG_01623
					CNAG_04233		CNAG_03298			CNAG_02930	CNAG_03909	CNAG_06014
					CNAG_01554		CNAG_01126			CNAG_06469	CNAG_04943	CNAG_03863
					CNAG_00383		CNAG_05926			CNAG_02825	CNAG_07486	CNAG_06416
					CNAG_00461		CNAG_05267			CNAG_02092	CNAG_02995	CNAG_03362
					CNAG_05277		CNAG_03821			CNAG_07517	CNAG_07662	CNAG_07670
					CNAG_07780		CNAG_01579			CNAG_05305	CNAG_05556	CNAG_01579
					CNAG_07474		CNAG_00888			CNAG_00791	CNAG_03687	CNAG_03886
					CNAG_04612		CNAG_00556			CNAG_00693	CNAG_00659	CNAG_00088
					CNAG_03862		CNAG_05612			CNAG_05313	CNAG_02480	CNAG_01251
					CNAG_06710		CNAG_02533			CNAG_00396	CNAG_03607	CNAG_00415
					CNAG_05835		CNAG_05791			CNAG_01594		CNAG_04293
					CNAG_04118		CNAG_00734			CNAG_04804		CNAG_01592
					CNAG_04159		CNAG_03932			CNAG_02812		CNAG_02197
					CNAG_00156		CNAG_05422			CNAG_01238		CNAG_01551
					CNAG_05558		CNAG_01536			CNAG_00182		CNAG_00697
					CNAG_05280		CNAG_03174			CNAG_03070		CNAG_05218
					CNAG_02529		CNAG_02490			CNAG_07108		CNAG_05105
					CNAG_02321		CNAG_06160			CNAG_01350		CNAG_05801
					CNAG_07442		CNAG_00490			CNAG_04005		CNAG_02676
					CNAG_03834		CNAG_04168			CNAG_02766		CNAG_03628
					CNAG_04952		CNAG_03168			CNAG_04266		CNAG_00600
					CNAG_01211		CNAG_03884			CNAG_06680		CNAG_04875
					CNAG_00531		CNAG_04018			CNAG_06751		CNAG_00051
					CNAG_06086		CNAG_03811			CNAG_00546		CNAG_05155
					CNAG_04583		CNAG_01523			CNAG_03203		CNAG_03608
					CNAG_03839		CNAG_02115			CNAG_01419		CNAG_04741
					CNAG_03609		CNAG_07562			CNAG_05222		CNAG_04270
					CNAG_03382		CNAG_03380			CNAG_05708		CNAG_06852
					CNAG_01254					CNAG_02108		CNAG_05195
					CNAG_07812					CNAG_03387		CNAG_03528
					CNAG_07592					CNAG_05843		CNAG_02597
					CNAG_01340					CNAG_05139		CNAG_01376
					CNAG_03516					CNAG_02522		CNAG_04232
					CNAG_07548					CNAG_04212		CNAG_01013
					CNAG_05684					CNAG_06631		CNAG_04275
					CNAG_07849					CNAG_02402		CNAG_01211
					CNAG_06383					CNAG_04671		CNAG_05690
					CNAG_05008					CNAG_06664		CNAG_02350
					CNAG_06034					CNAG_04488		CNAG_03038
					CNAG_07430					CNAG_00240		CNAG_03348
					CNAG_02173					CNAG_04150		CNAG_04403
					CNAG_05687					CNAG_02313		CNAG_00897
					CNAG_02826					CNAG_04848
					CNAG_00746					CNAG_00390
					CNAG_03832					CNAG_03121
					CNAG_05155					CNAG_04808
					CNAG_01243					CNAG_01720
					CNAG_05142					CNAG_06606
					CNAG_01163					CNAG_04863
					CNAG_04268					CNAG_03900
					CNAG_05671					CNAG_00181
					CNAG_02930					CNAG_03372
					CNAG_06469					CNAG_03367
					CNAG_02825					CNAG_02393
					CNAG_04316					CNAG_05404
					CNAG_02092					CNAG_00368
					CNAG_07517					CNAG_03080
					CNAG_05305					CNAG_05726
					CNAG_00791					CNAG_00508
					CNAG_00693					CNAG_05742
					CNAG_05313					CNAG_01315
					CNAG_00396					CNAG_05674
					CNAG_05043					CNAG_07482
					CNAG_04875					CNAG_05774
					CNAG_01594					CNAG_02735
					CNAG_04804					CNAG_02020
					CNAG_02812					CNAG_00372
					CNAG_01238					CNAG_01561
					CNAG_01632					CNAG_05585
					CNAG_00182					CNAG_05314
					CNAG_03070					CNAG_07679
					CNAG_07108					CNAG_01622
					CNAG_01350					CNAG_03483
					CNAG_03342					CNAG_00248
					CNAG_04005					CNAG_00737
					CNAG_02766					CNAG_02046
					CNAG_04266					CNAG_04341
					CNAG_06680					CNAG_00472
					CNAG_06751					CNAG_07742
					CNAG_00546					CNAG_03658
					CNAG_01638					CNAG_02086
					CNAG_03203					CNAG_05781
					CNAG_01837					CNAG_05628
					CNAG_01419					CNAG_07464
					CNAG_05222					CNAG_02436
					CNAG_05708					CNAG_06660
					CNAG_02108					CNAG_05772
					CNAG_00367					CNAG_05845
					CNAG_03387					CNAG_02515
					CNAG_05843					CNAG_04289
					CNAG_06128					CNAG_01309
					CNAG_05139					CNAG_02797
					CNAG_03348					CNAG_02052
					CNAG_02522					CNAG_05081
					CNAG_04212					CNAG_05799
					CNAG_06631					CNAG_00470
					CNAG_02402					CNAG_02376
					CNAG_04671					CNAG_01190
					CNAG_06664					CNAG_01526
					CNAG_03628					CNAG_00322
					CNAG_04488					CNAG_04243
					CNAG_01918					CNAG_07418
					CNAG_00240					CNAG_03967
					CNAG_05225					CNAG_03877
					CNAG_03409					CNAG_02606
					CNAG_04232					CNAG_05622
					CNAG_05651					CNAG_03722
					CNAG_04150					CNAG_03151
					CNAG_03528					CNAG_00702
					CNAG_00415					CNAG_01938
					CNAG_03309					CNAG_01587
					CNAG_04904					CNAG_02419
					CNAG_06648					CNAG_01865
					CNAG_00794					CNAG_01399
					CNAG_02313					CNAG_01057
					CNAG_04848					CNAG_03434
					CNAG_00971					CNAG_02498
					CNAG_00390					CNAG_04028
					CNAG_03121					CNAG_01601
					CNAG_04808					CNAG_02670
					CNAG_01720					CNAG_03989
					CNAG_06606					CNAG_05691
					CNAG_04863					CNAG_01655
					CNAG_03900					CNAG_06812
					CNAG_00181					CNAG_02755
					CNAG_01113					CNAG_05640
					CNAG_05715					CNAG_03626
					CNAG_03372					CNAG_03024
					CNAG_02290					CNAG_04974
					CNAG_03367					CNAG_00998
					CNAG_00006					CNAG_05307
					CNAG_02393					CNAG_00183
					CNAG_05404					CNAG_03116
					CNAG_02197					CNAG_04177
					CNAG_04772					CNAG_05212
					CNAG_00368					CNAG_05224
					CNAG_04741					CNAG_05886
					CNAG_03080					CNAG_00589
					CNAG_05726					CNAG_04677
					CNAG_03608					CNAG_02989
					CNAG_00508					CNAG_05812
					CNAG_05742					CNAG_00732
					CNAG_01315					CNAG_00977
					CNAG_05674					CNAG_06193
					CNAG_07482					CNAG_00403
					CNAG_05774					CNAG_05552
					CNAG_02735					CNAG_07475
					CNAG_02020					CNAG_06405
					CNAG_00372					CNAG_01504
					CNAG_01561					CNAG_01978
					CNAG_05585					CNAG_03236
					CNAG_05314					CNAG_06068
					CNAG_07679					CNAG_07359
					CNAG_01622					CNAG_01850
					CNAG_03483					CNAG_05429
					CNAG_05690					CNAG_01149
					CNAG_00248					CNAG_02148
					CNAG_00737					CNAG_06130
					CNAG_02196					CNAG_02699
					CNAG_02046					CNAG_03661
					CNAG_04341					CNAG_02605
					CNAG_00472					CNAG_04649
					CNAG_04403					CNAG_03590
					CNAG_01592					CNAG_03923
					CNAG_07742					CNAG_03708
					CNAG_03658					CNAG_01744
					CNAG_02086					CNAG_05881
					CNAG_05781					CNAG_04985
					CNAG_05628					CNAG_03893
					CNAG_07464					CNAG_00735
					CNAG_01583					CNAG_03023
					CNAG_02436					CNAG_05135
					CNAG_06660					CNAG_02975
					CNAG_01444					CNAG_02298
					CNAG_01779					CNAG_03673
					CNAG_05772					CNAG_04607
					CNAG_05845					CNAG_04361
					CNAG_07453					CNAG_06661
					CNAG_02515					CNAG_00876
					CNAG_04289					CNAG_01694
					CNAG_01309					CNAG_05577
					CNAG_02797					CNAG_04285
					CNAG_00761					CNAG_04198
					CNAG_02052					CNAG_04497
					CNAG_05081					CNAG_03189
					CNAG_05799					CNAG_04688
					CNAG_00470					CNAG_03385
					CNAG_02376					CNAG_05977
					CNAG_01190					CNAG_04368
					CNAG_01526					CNAG_00816
					CNAG_00422					CNAG_07838
					CNAG_00322					CNAG_04203
					CNAG_04243					CNAG_03235
					CNAG_07418					CNAG_01182
					CNAG_03967					CNAG_01115
					CNAG_03877					CNAG_05039
					CNAG_02606					CNAG_06532
					CNAG_05195					CNAG_04384
					CNAG_05622					CNAG_00874
					CNAG_03722					CNAG_05338
					CNAG_03151					CNAG_06592
					CNAG_00702					CNAG_00066
					CNAG_01938					CNAG_00879
					CNAG_01587					CNAG_02912
					CNAG_02419					CNAG_02030
					CNAG_01865					CNAG_04253
					CNAG_01399					CNAG_02921
					CNAG_01057					CNAG_01377
					CNAG_03434					CNAG_03988
					CNAG_02498					CNAG_02494
					CNAG_04028					CNAG_01438
					CNAG_01601					CNAG_05524
					CNAG_02670					CNAG_05705
					CNAG_03989					CNAG_02468
					CNAG_05691					CNAG_05097
					CNAG_01655					CNAG_00410
					CNAG_06812					CNAG_04302
					CNAG_02755					CNAG_03155
					CNAG_05640					CNAG_02785
					CNAG_03626					CNAG_01239
					CNAG_03024					CNAG_05042
					CNAG_04974					CNAG_02885
					CNAG_00998					CNAG_05074
					CNAG_05307					CNAG_01722
					CNAG_00183					CNAG_03370
					CNAG_03116					CNAG_02868
					CNAG_04177					CNAG_07318
					CNAG_06687					CNAG_01580
					CNAG_05212					CNAG_01436
					CNAG_05224					CNAG_02793
					CNAG_05886					CNAG_01859
					CNAG_00589					CNAG_00650
					CNAG_04677					CNAG_06096
					CNAG_02989					CNAG_04796
					CNAG_05812					CNAG_01232
					CNAG_00732					CNAG_04531
					CNAG_00977					CNAG_04980
					CNAG_06193					CNAG_06300
					CNAG_00403					CNAG_06230
					CNAG_05552					CNAG_05270
					CNAG_07475					CNAG_01983
					CNAG_07670					CNAG_02853
					CNAG_06405					CNAG_02435
					CNAG_01504					CNAG_07373
					CNAG_01978					CNAG_05181
					CNAG_03236					CNAG_07554
					CNAG_06068					CNAG_03406
					CNAG_07359					CNAG_00137
					CNAG_01850					CNAG_06451
					CNAG_05429					CNAG_02780
					CNAG_01149					CNAG_05583
					CNAG_02148					CNAG_04450
					CNAG_06130					CNAG_03968
					CNAG_05105					CNAG_05159
					CNAG_02699					CNAG_02727
					CNAG_03661					CNAG_04647
					CNAG_02605					CNAG_07311
					CNAG_04649					CNAG_01958
					CNAG_03590					CNAG_02779
					CNAG_03923					CNAG_01258
					CNAG_03388					CNAG_05721
					CNAG_03708					CNAG_05733
					CNAG_01744					CNAG_01828
					CNAG_01623					CNAG_03641
					CNAG_05881					CNAG_05248
					CNAG_04985					CNAG_05292
					CNAG_03893					CNAG_02795
					CNAG_00735					CNAG_06224
					CNAG_03023					CNAG_04665
					CNAG_05135					CNAG_00236
					CNAG_02975					CNAG_02789
					CNAG_01111					CNAG_05563
					CNAG_02298					CNAG_02270
					CNAG_03673					CNAG_02891
					CNAG_04607					CNAG_00440
					CNAG_04361					CNAG_01941
					CNAG_06661					CNAG_02167
					CNAG_00876					CNAG_00772
					CNAG_01694					CNAG_06475
					CNAG_06416					CNAG_06754
					CNAG_05577					CNAG_07622
					CNAG_04388					CNAG_04432
					CNAG_04285					CNAG_02833
					CNAG_04198					CNAG_04191
					CNAG_04497					CNAG_01649
					CNAG_03189					CNAG_02232
					CNAG_04688					CNAG_06591
					CNAG_03385					CNAG_03188
					CNAG_05977					CNAG_01172
					CNAG_04368					CNAG_03298
					CNAG_00816					CNAG_01126
					CNAG_07838					CNAG_05267
					CNAG_04203					CNAG_03821
					CNAG_03235					CNAG_00888
					CNAG_01182					CNAG_00556
					CNAG_01115					CNAG_02533
					CNAG_05039					CNAG_05791
					CNAG_01347					CNAG_00734
					CNAG_06532					CNAG_05422
					CNAG_04384					CNAG_01536
					CNAG_00874					CNAG_03174
					CNAG_05338					CNAG_06160
					CNAG_00088					CNAG_00490
					CNAG_06592					CNAG_04168
					CNAG_00066					CNAG_03168
					CNAG_00879					CNAG_03884
					CNAG_02912					CNAG_04018
					CNAG_02030					CNAG_03811
					CNAG_04253					CNAG_01523
					CNAG_02921					CNAG_02115
					CNAG_01377					CNAG_07562
					CNAG_03988					CNAG_03380
					CNAG_02494
					CNAG_04275
					CNAG_01438
					CNAG_05524
					CNAG_02597
					CNAG_05705
					CNAG_02468
					CNAG_05097
					CNAG_00410
					CNAG_04302
					CNAG_03155
					CNAG_02785
					CNAG_01239
					CNAG_05042

## Sheet: Fig 2 D
Fig. 2A,C: Reported in S1 Table		Fig. 2D:	H99	rim101∆	rim101Ser773Ala
			0.99	1.55	1.07
			0.97	1.56	1.05
			1.07	1.5	1.07
			1.01	1.6	1.2
			0.96	1.54	1.13
			1.01	1.58	1.09
		p-value relative to H99	-	0.0206	0.999

## Sheet: Fig 4 D
Fig. 4A,B: Reported in S3 Table				Fig. 4C: Reported in S1 Table				Fig. 4D		48 hour
										Ambient		p-value relative to RPMI		5% CO2		p-value relative to RPMI
									RPMI	1	1	-		1	1	-
									RPMI + 2% Glucose	3.94	3.19	0.0109		1.06	2	0.4665
									RPMI + 5% Glucose	3.81	3.23	0.0116		1.69	2.25	0.1429
									RPMI + 10% Glucose	3.59	2.73	0.02		3.06	3	0.0145

## Sheet: Fig 6 A,B,C,E,F,G
Fig. 6A:	Red/Green Ratio				Fig. 6B:	NAD/NADH ratio				Fig. 6C:	NADP+/NADPH ratio				Fig. 6D: Reported in S3 Table			Fig. 6E:		H99	acs1∆	kbc1∆	acs1∆kbc1∆		Fig. 6F:	Competitive Fitness Lung Burden						Fig. 6G:	Competitive Fitness Brain Burden
	Ambient	5% CO2	p-value			Ambient	5% CO2	p-value			Ambient	5% CO2	p-value							0.995421	1.04835	1.18057	0.757037			H99	acl1∆		H99	yhm2∆			H99	acl1∆		H99	yhm2∆
	1.08	1.49	5.74502e-17			2.4964	5.53976	0.0034			0.853544	0.931893	0.5996							1.06587	0.977995	1.04407	0.741041			1	0.00114583		1	0.00390643			1	0.0001		1	0.0001
	1.56	0.6				1.86851	4.20588				0.857648	0.77933								1.02487	1.00203	0.995687	0.884484			1	0.00019081		1	0.00115625			1	0.00011		1	0.00011
	0.66	0.17				1.91066	5.49531				0.883638	0.800559						p-value	vs. H99		0.9839	0.8442	0.0113			1	0.00217647		1	0.00533094			1	0.0001		1	0.0001
	1.01	0.42																	vs. acs1∆			0.6597	0.018			1	0.00048817		1	0.00245238						1	0.00011
	0.39	0.71																	vs. kbc1∆				0.004			1	0.0015		1	0.0029876						1	0.0001
	1.34	1.42																							p-value		6.66151e-23			2.85666e-25		p-value		7.41047e-22			1.45272e-42
	1.52	1
	0.85	0.55
	0.41	2.14
	1.21	1.24
	0.8	0.81
	0.48	0.72
	0.72	2.83
	0.79	0.99
	0.36	0.91
	1.28	1.02
	1.38	1.25
	0.17	2.16
	1.65	2.23
	0.36	0.72
	0.81	0.91
	1.33	1.94
	0.89	1.41
	1.66	2.64
	0.6	1.63
	0.6	0.83
	1.91	0.74
	1.25	0.58
	0.79	1.81
	1.54	1.37
	0.67	0.55
	0.65	1.84
	0.87	2.08
	0.96	1.56
	0.17	7.49
	0.09	0.54
	1.53	1.11
	1.2	1.05
	1.19	0.56
	1.8	2.62
	0.87	1.35
	0.43	0.93
	1.8	0.64
	1.06	2.18
	1.87	0.57
	1.34	1.52
	0.88	2.76
	0.77	2.08
	1.7	1.23
	0.11	2.07
	0.12	2.23
	0.78	1.59
	0.97	6.8
	0.36	1.45
	0.37	1
	0.14	1.29
	0.82	1.01
	0.74	0.62
	1.01	0.58
	2.7	0.02
	0.64	1.57
	0.68	2.22
	1.19	0.94
	0.32	2.1
	0.92	2.42
	0.49	0.8
	0.74	0.76
	0.45	1.28
	1.62	1.18
	0.75	0.74
	1.1	0.9
	2.62	2.86
	0.71	0.66
	0.97	0.36
	1.29	0.86
	0.21	1.58
	0.88	0.57
	1.78	1.01
	0.61	1.77
	0.83	6.83
	1.23	1.26
	0.53	1.26
	1.89	1.54
	0.46	0.93
	2.71	2.73
	0.59	0.71
	0.76	2.82
	0.71	0.65
	0.8	1.14
	0.96	1.26
	0.78	2.19
	0.71	0.55
	0.34	1.53
	0.31	1.77
	0.7	1.04
	0.35	2.84
	0.37	1.24
	0.65	0.71
	1.34	0.79
	0.21	0.42
	1.19	1.18
	0.7	1.76
	2.04	1.33
	0.97	1.92
	1.05	0.13
	0.45	0.6
	0.55	1.69
	0.65	0.6
	1.33	2.53
	0.85	2.18
	0.39	1.47
	1.22	1.25
	0.76	1.71
	0.73	1.34
	2.08	1.9
	1.04	0.84
	1.04	2.07
	1.37	0.86
	1.69	1.42
	0.2	0.88
	0.67	0.63
	0.53	0.95
	0.96	1.77
	0.46	5.84
	0.12	1.61
	0.73	1.37
	0.65	1.64
	0.06	2.68
	1.37	1.41
	0.98	1.41
	3.17	0.64
	1.46	0.98
	1.14	0.7
	1.09	0.58
	2.2	1.35
	0.89	2.16
	0.53	0.67
	0.24	2.21
	1.69	0.79
	0.59	1.63
	0.79	1.44
	1.61	2.15
	2.56	1.59
	0.7	1.46
	0.92	2.35
	4.55	2.56
	1.34	1.18
	1.01	0.34
	0.49	0.93
	1.28	1.11
	1.78	0.97
	0.78	1.99
	1.5	0.72
	2.94	2.93
	0.94	0.95
	0.66	0.68
	3.55	0.81
	3.95	1.61
	2.02	2.47
	1.31	0.6
	0.42	1.59
	0.95	0.57
	1.11	1.39
	1.32	9.49
	1.49	2.74
	0.9	0.39
	0.57	2.07
	2.3	1.67
	1.11	1.62
	0.98	1.16
	0.52	1.98
	1.25	1
	2.2	0.48
	0.57	2.39
	0.84	1.81
	0.74	1.59
	0.86	0.9
	2.55	1.87
	0.84	0.68
	0.17	0.59
	0.44	0.47
	0.57	1.63
	0.81	1.05
	0.74	2.26
	0.69	1.28
	1.65	1.42
	1.82	1.58
	2.67	2.29
	0.65	2.75
	1.1	1.15
	1.56	1.82
	2.02	0.44
	1.15	1.03
	0.55	2.6
	1.54	0.55
	1.09	0.77
	0.3	1.2
	1.05	1
	0.5	0.71
	0.56	1.58
	0.7	1.33
	1.6	1.22
	0.18	0.75
	1.05	3.02
	0.61	0.57
	0.54	1.32
	1	0.78
	0.23	2.54
	1.19	1.29
	1.95	1.38
	0.98	1.18
	1.91	0.7
	1.59	1.65
	0.95	2.33
	1.13	0.55
	0.24	1.6
	0.6	0.68
	1.2	1.4
	0.58	0.99
	0.79	0.25
	1.21	1.18
	0.47	1.02
	2.13	1.7
	1.07	1.3
	1.13	0.84
	2.14	1.82
	1.18	0.46
	0.79	0.54
	0.26	1.15
	0.47	0.42
	2.8	1.54
	0.53	0.75
	1.39	0.58
	0.73	0.97
	0.05	1.62
	0.15	0.51
	0.85	0.96
	0.8	0.96
	0.95	2.37
	0.97	2.14
	1.01	1.83
	19.04	1.88
	1.32	0.58
	1.32	1.94
	1.66	2.45
	3.46	0.74
	1.39	1.77
	1.39	1.29
	0.66	1.69
	2.11	1.97
	0.1	1.31
	0.89	1.39
	1.03	2.03
	0.38	0.5
	1.11	2.09
	1.24	0.74
	1.14	0.53
	1.32	0.52
	1.26	1.61
	0.95	0.98
	0.64	2.01
	0.96	1.05
	2.48	2.37
	0.32	0.74
	1.14	3.79
	0.69	0.93
	2.33	1.37
	1.37	0.83
	4.56	3.26
	0.09	0.65
	1.13	1.64
	1.2	1.3
	1.58	1.12
	0.44	2.21
	0.93	0.54
	7.81	1.65
	0.74	1.36
	1.36	2.53
	0.8	0.81
	1.11	0.88
	0.7	3.09
	0.25	2.32
	0.67	0.81
	1.73	0.78
	0.93	3.29
	1.7	1.61
	1.67	1.15
	1.03	1.5
	1.38	1.73
	1.03	1.29
	0.77	0.97
	0.7	0.91
	0.36	0.9
	0.29	0.87
	1.06	1.04
	1.41	0.52
	0.96	1.7
	0.06	1.5
	0.64	1.39
	0.98	2.59
	2.02	1.23
	0.75	0.38
	0.46	0.87
	0.76	1.99
	0.48	0.18
	0.93	0.52
	1.39	0.39
	1.08	1.57
	0.78	0.61
	0.17	0.44
	0.14	1.16
	0.85	2.05
	3.56	1.96
	1.32	1.41
	0.46	0.32
	1.12	1.91
	0.57	0.95
	0.43	2.43
	0.12	1.85
	1.05	0.52
	1.06	1.26
	0.59	1.04
	0.86	2.16
	0.8	0.65
	0.18	6.91
	0.82	3.77
	0.79	1.08
	1.45	0.81
	1.2	0.23
	3.22	0.7
	1.78	0.89
	0.98	1.31
	0.58	2.04
	0.72	0.77
	0.6	0.55
	0.72	0.1
	2.27	2.76
	0.28	2.1
	0.47	1.05
	0.14	0.82
	0.88	0.58
	1.49	1.67
	0.35	0.95
	1.32	0.88
	0.17	1.32
	0.83	0.86
	0.91	0.88
	0.7	3.4
	0.83	0.86
	0.7	3.23
	0.6	1.81
	1.19	1.96
	0.77	0.56
	0.71	0.75
	0.39	1.05
	0.89	0.5
	0.65	0.78
	0.8	1.7
	1.46	1.2
	0.96	1.78
	0.23	1.54
	1.56	1.19
	1.53	0.63
	1.51	0.76
	1.19	0.59
	2.01	2.03
	0.77	1.38
	1.57	0.93
	1.18	0.72
	0.3	0.74
	4.81	0.57
	0.6	0.79
	0.63	1.2
	1.2	2.32
	1.64	1.35
	0.16	3.41
	1.15	0.73
	0.32	3.81
	0.17	0.69
	1.2	0.77
	1.91	1.31
	0.49	0.57
	1.04	1.5
	0.98	0.8
	0.82	0.55
	0.77	1.47
	1.73	0.6
	2.98	1.51
	0.98	1.24
	2.66	1.16
	1.1	1.99
	0.97	1.35
	0.68	1.62
	0.6	1.43
	2.22	0.17
	0.31	0.5
	1.81	2.42
	0.78	1.51
	1.44	0.8
	0.04	1.17
	0.41	0.85
	0.62	1.51
	1.05	2.62
	0.76	0.56
	1.1	1.64
	0.6	2.49
	0.41	0.95
	0.78	0.73
	1.01	1.63
	0.5	1.94
	0.7	2.4
	0.97	1.44
	0.64	2.02
	0.84	1.05
	0.66	2.15
	1.27	1.35
	1.05	0.19
	0.97	0.31
	0.41	0.75
	0.03	0.63
	0.53	2.1
	0.88	0.16
	1.27	0.65
	0.74	1.28
	2.14	1.34
	0.57	1.3
	0.65	2.26
	1.48	0.92
	1.65	1.03
	0.79	0.74
	2	0.93
	1.19	0.78
	1.12	1.27
	0.66	2.12
	1.4	1.56
	1.33	2.55
	0.7	1.07
	1.62	1.37
	1.48	2.38
	0.79	2.73
	0.57	1.06
	0.67	3.15
	0.94	1.19
	1.05	1.6
	0.43	1.09
	1.48	2.19
	0.87	1.16
	0.48	2.79
	1.66	0.39
	0.85	2.06
	2.6	0.66
	0.43	1.21
	0.73	0.72
	1.12	0.94
	0.94	0.84
	0.18	1.7
	0.86	1.27
	0.45	2.35
	1.71	1.45
	1.05	0.74
	0.43	1.12
	0.15	0.92
	1.07	1.69
	1.81	1.59
	0.91	0.63
	0.97	0.68
	0.54	1.31
	2.09	1.85
	2.27	1.7
	0.71	1.22
	1.03	1.28
	0.61	2.18
	2.3	0.75
	0.64	1.15
	0.47	1.06
	1.03	1.68
	1.01	8.1
	0.15	0.86
	0.29	2.06
	0.71	1.75
	1.6	1.34
	0.66	1.14
	1.35	1.55
	0.56	0.55
	1.13	1.16
	0.63	1.6
	1.09	1.94
	0.91	0.61
	2.03	0.68
	2	1.36
	0.8	1.81
	1.11	2.22
	0.15	3.61
	1.77	0.99
	1.66	2.43
	1.79	0.56
	1.12	1.3
	1.15	2.47
	1.15	2.75
	1.38	0.83
	0.22	0.69
	5.55	0.46
	1.5	0.8
	0.92	1.92
	1.75	0.81
	0.19	1.67
	0.44	0.72
	1.69	1.11
	1.2	0.88
	1.68	1.3
	0.6	0.06
	1.53	235.03
	1.59	1.51
	0.7	0.79
	0.9	2.06
	1.34	1.74
	0.45	0.7
	2.67	0.98
	0.63	0.56
	0.21	0.69
	2.04	1.11
	0.37	0.61
	0.34	1.01
	3.18	1.19
	2.61	2.94
	0.86	1.01
	1.41	0.96
	0.8	2.56
	0.69	0.69
	0.54	0.94
	0.88	0.57
	1.63	0.69
	0.81	1.72
	1.26	0.9
	0.15	2.84
	1.85	0.61
	1.47	0.74
	0.58	0.74
	0.2	0.94
	0.51	0.53
	0.86	2.02
	0.74	0.67
	3.58	6.36
	1.34	1.13
	0.97	0.63
	0.47	0.63
	0.28	0.2
	0.99	1.42
	0.42	0.96
	1.42	0.76
	1.19	2.8
	0.71	0.21
	1.39	0.75
	3.03	8.14
	0.94	1.12
	1.05	0.81
	1.17	0.52
	1.62	1.21
	0.21	0.14
	0.76	0.88
	0.93	0.89
	1.09	1.12
	1	3.41
	0.71	0.89
	0.63	0.01
	2.02	1.66
	0.69	0.82
	0.7	1.48
	0.33	2.81
	1.9	1.29
	1.8	1.07
	0.96	1.01
	2.83	1.93
	0.64	0.91
	1.37	1
	0.73	1.04
	1.11	1.31
	0.06	8.38
	1.2	5.3
	1.08	0.07
	0.53	1.24
	1.16	2.16
	0.72	1.39
	0.76	1.19
	0.64	0.17
	1.88	0.91
	0.34	1.47
	1.29	2.02
	2.4	4.74
	0.67	0.96
	1.8	0.45
	0.48	1.8
	0.43	0.58
	0.72	1.61
	0.06	0.61
	0.98	3.21
	0.71	2.28
	0.87	0.91
	0.14	3.39
	0.53	1.71
	0.78	1.19
	1.25	2.98
	1.23	2.55
	0.88	1.63
	0.2	0.95
	1.16	1.49
	0.93	1.32
	1.05	0.56
	1.4	2.35
	0.42	0.91
	0.66	1.71
	0.8	0.01
	0.77	0.5
	1.09	2.64
	1.26	0.98
	0.86	2.22
	3.38	1.67
	2.02	1.06
	1.86	2.22
	0.53	1.1
	7.57	1.7
	0.41	3.29
	0.61	2.71
	0.86	1.99
	0.16	0.62
	3.68	0.17
	0.88	2.06
	0.81	0.79
	1.34	0.7
	1.1	1.78
	0.63	0.52
	1.22	1.14
	1.63	2.3
	0.79	1.08
	2.15	1.1
	1.28	1.93
	1.07	1.92
	1.22	1.16
	0.91	3.95
	1.5	1
	0.24	2.15
	1.37	1.06
	0.42	0.25
	0.86	0.67
	1.66	1.2
	0.03	1.61
	1.89	0.6
	3.47	1.52
	0.59	1.83
	1.28	1.24
	0.86	1.45
	3.2	0.77
	0.28	2.43
	0.91	0.98
	1.35	2.07
	0.64	2.1
	1.14	1.84
	1.47	0.88
	1.33	1.14
	0.37	0.74
	2.28	0.68
	0.57	1.07
	0.67	0.7
	1.6	2.02
	0.65	1.96
	0.67	0.57
	1.96	0.45
	2.86	1.8
	0.75	1.95
	0.71	2.12
	1.32	0.78
	1.3	1.08
	1.48	0.71
	0.63	3.14
	0.85	0.87
	0.99	0.76
	0.65	3.41
	1.19	1.03
	1.72	1.17
	1.1	0.89
	1.59	1.43
	2.08	1.17
	1.55	0.53
	1.23	0.97
	0.82	1.84
	0.36	0.84
	0.51	1.33
	0.25	1.2
	0.63	1.03
	1.04	0.42
	1.07	0.63
	1.23	1.66
	1.4	1.99
	0.17	2.62
	0.89	3.05
	1.32	1
	2.61	1.15
	0.62	1.05
	1.7	2.19
	0.72	0.8
	0.98	1.23
	0.85	1.09
	1.09	1.36
	1.44	0.8
	0.52	2.49
	0.54	1.47
	0.15	1.03
	0.65	0.59
	2.01	1.41
	0.97	1.68
	0.8	0.66
	0.64	1.56
	0.45	0.57
	0.79	0.28
	1.01	0.38
	0.33	0.51
	0.58	0.77
	2.76	1.22
	1.61	1.69
	0.83	1
	1.97	0.18
	1.1	2.36
	0.85	1.33
	0.12	1.64
	1.06	0.87
	1.09	1.37
	0.54	1.58
	1.06	2.8
	0.47	0.87
	1.08	0.76
	0.24	0.91
	2.2	0.77
	1.05	0.67
	0.59	0.67
	0.99	0.74
	0.97	0.39
	1.1	1.57
	1.06	0.71
	1.64	0.82
	0.97	0.91
	1.11	1.24
	0.77	1.29
	0.51	0.61
	0.54	0.31
	0.78	0.89
	0.81	0.95
	0.96	3.09
	1.6	2.57
	1.34	1.41
	5.74	0.79
	1.73	0.97
	3.01	0.82
	1.28	1.42
	0.53	4.71
	1.81	1.7
	1.36	0.92
	0.64	1.56
	2.21	0.8
	0.62	0.98
	5.27	1.49
	7.54	2.42
	1.16	1.34
	1.61	0.9
	0.93	1.2
	1.1	1.69
	1.42	0.65
	1.63	1.36
	0.69	0.86
	1.27	1.49
	1.17	0.74
	1.37	0.38
	1.36	0.78
	0.78	1.55
	1.5	1.75
	0.44	3.02
	0.59	1.44
	0.63	0.88
	1.16	1.65
	1.58	1.11
	0.69	0.81
	0.6	2.79
	0.53	1.24
	0.25	0.51
	2.43	0.95
	0.56	0.78
	0.95	0.65
	0.51	0.72
	0.38	1.03
	0.41	1.25
	0.84	2.22
	1.36	0.41
	1.12	1.97
	1.18	0.82
	0.77	1.17
	1.89	0.44
	3.39	1.49
	1.32	2.11
	2	1.56
	0.39	1.72
	0.96	0.74
	2.08	2.85
	0.45	0.59
	1.98	1.32
	0.56	0.55
	0.94	1.73
	0.64	2.31
	0.08	0.87
	1.14	0.84
	0.94	0.79
	0.61	0.93
	1.62	0.69
	1	1.2
	0.87	0.83
	1.33	1.65
	1.86	0.57
	1.06	0.75
	1.43	0.24
	0.63	0.63
	0.47	2.84
	2.89	0.01
	0.95	1.25
	1.01	1.83
	1.33	0.02
	0.48	3.63
	0.49	0.79
	0.29	1.7
	0.73	0.69
	0.03	0.09
	0.62	0.82
	0.58	2.71
	0.1	0.95
	1.09	0.58
	0.88	0.63
	0.62	1.69
	0.78	0.7
	1.34	3.59
	0.41	3.38
	0.98	1.98
	1.09	0.98
	1	2.61
	0.68	0.52
	5.74	0.78
	0.96	1.09
	1.48	0.84
	0.42	1.37
	1.95	2.01
	0.19	0.15
	0.98	1.38
	1.06	0.44
	1.29	0.85
	0.61	2.21
	0.05	1.07
	0.21	1.44
	1.19	0.38
	1.13	1.71
	1.45	2.2
	1	1.65
	0.7	1.42
	0.76	2.81
	0.67	1.2
	1.36	0.61
	0.85	2.88
	1.75	0.09
	0.3	3.17
	0.86	1.53
	2.05	2.14
	0.74	0.77
	1.1	0.96
	0.71	1.02
	0.84	1.26
	0.55	1.27
	0.88	0.57
	0.76	2.6
	0.24	2.21
	0.9	1.99
	1.14	0.58
	0.51	0.57
	1.01	0.53
	0.94	0.6
	1.21	1.17
	1.09	0.55
	0.97	0.94
	2.31	0.73
	0.41	0.9
	0.67	2
	2.9	1.58
	1.47	0.64
	2.79	2.74
	0.75	0.55
	0.27	0.65
	1.83	0.95
	0.52	1.23
	0.72	0.41
	1.3	0.54
	0.37	1.71
	1.78	1.09
	0.82	0.51
	0.85	0.74
	0.66	0.77
	0.87	0.44
	0.73	1.08
	1.1	0.72
	1.06	0.63
	1.5	0.78
	0.83	0.7
	0.4	0.88
	0.87	0.7
	0.27	0.11
	1.35	0.58
	3.48	0.52
	1.04	1.09
	0.74	0.78
	1.54	3.85
	0.41	0.97
	0.59	2.36
	1.49	1.3
	0.88	1.43
	0.28	2.32
	1.63	0.44
	0.35	1.14
	0.59	1.61
	0.08	6.96
	0.83	2.4
	0.35	1.78
	0.71	0.7
	1.16	1.08
	0.54	1.83
	2.47	1.24
	0.1	3.64
	1.64	0.72
	1.18	1.2
	1.48	0.77
	0.62	0.82
	0.52	0.89
	1.05	0.44
	0.17	1.39
	0.66	1.44
	1.75	1.97
	0.95	0.58
	0.31	1.03
	0.97	0.9
	0.8	1.04
	2.38	1.87
	0.74	1.48
	1.05	0.75
	0.89	0.54
	0.73	1.53
	0.74	1.01
	0.86	0.21
	0.57	0.54
	0.32	1.73
	0.8	1.91
	0.49	0.5
	0.42	0.77
	0.34	0.5
	1.03	1.97
	1.02	1.25
	1.72	1.25
	1.33	0.67
	1.27	1.73
	2.1	1.03
	2.59	0.7
	1.79	0.53
	1.72	0.74
	0.79	1.17
	1.32	0.92
	0.8	1.62
	1.41	1.28
	1.04	0.75
	1.35	1.44
	0.55	1.3
	2.15	1.35
	0.88	1.09
	0.63	0.37
	1.83	0.87
	0.93	1.22
	0.95	0.63
	0.98	1.16
	0.98	1.57
	1.64	1.61
	0.62	0.79
	0.5	1.43
	1.11	1.21
	0.54	1.31
	0.53	2.05
	1.08	1.13
	1.07	0.9
	0.79	1.13
	0.62	0.8
	0.15	1.29
	0.44	1.71
	0.84	1.63
	1.47	0.74
	0.75	1.87
	1.09	0.56
	2	0.83
	0.86	1.26
	0.64	0.66
	0.8	1.37
	1.84	0.62
	0.56	0.88
	0.86	1
	1.77	1
	0.8	1.92
	1.07	1.16
	1.14	2.62
	2	0.68
	0.75	0.51
	0.25	0.84
	2.47	1.16
	0.74	2.7
	0.94	0.45
	0.82	0.81
	1.88	1.19
	1.17	1.77
	1.57	2.52
	0.98	1.3
	0.61	0.92
	1.66	1.36
	0.92	0.77
	0.71	1.62
	2.51	1.02
	1.19	0.97
	1.53	1.99
	0.83	1.28
	0.32	0.5
	0.83	0.63
	1.53	1.7
	1.27	3.18
	1.36	0.89
	1.71	6.91
	0.07	1.49
	1.2	1.11
	0.66	0.82
	1.99	0.58
	1.1	0.88
	2.35	1.48
	0.34	0.26
	3.12	2.31
	3.05	1.13
	2.08	0.14
	1.08	0.11
	1.63	1.59
	0.52	1.08
	0.72	1.79
	0.46	0.74
	1.01	1.13
	1.46	1.93
	0.98	0.95
	1.6	0.54
	1.47	1.1
	1.34	2.23
	1.04	0.7
	0.49	0.71
	0.87	1.82
	0.81	0.41
	0.87	1.51
	2.57	3.44
	3.87	3.99
	1.09	0.18
	0.82	0.82
	1.69	1.27
	0.48	0.87
	5.65	0.89
	0.7	1.74
	1.61	0.93
	1.38	1.44
	0.68	0.65
	0.92	0.64
	0.79	0.72
	2.49	0.89
	0.37	1.47
	1.45	1.41
	0.71	1.96
	0.94	1.1
	0.86	1.44
	0.65	0.72
	1.74	0.68
	0.97	1.16
	1.4	1.75
	0.41	0.83
	0.36	1.21
	0.92	0.7
	0.97	0.8
	19	1.39
	1.31	2.53
	0.54	2.57
	0.55	0.73
	1.05	1.01
	0.51	1.45
	0.92	0.54
	0.16	0.8
	0.51	1.95
	1.15	2.06
	1.65	1.18
	0.84	1.04
	0.11	1.82
	1.16	0.99
	0.89	1.27
	0.89	0.59
	0.49	1.96
	0.22	0.17
	2.11	0.51
	0.62	0.81
	0.87	0.67
	0.49	1.36
	0.72	1.01
	0.56	0.74
	0.6	0.89
	0.75	0.54
	0.95	0.69
	0.05	0.69
	0.22	1.03
	0.3	0.6
	1.78	2.23
	0.63	1.04
	0.88	1.68
	0.78	1.32
	1.12	1.74
	0.94	2.14
	1.23	0.87
	1.29	1.07
	0.99	1.08
	1.38	1.36
	1.08	1.32
	1.36	1.39
	1.11	1.21
	0.5	1.37
	4.02	2.38
	1.82	0.61
	0.8	0.76
	0.09	2.62
	0.95	0.7
	1.32	0.85
	1.13	1.22
	1.83	0.82
	1.42	0.91
	14.83	1.33
	7.4	2.2
	0.8	0.54
	0.46	1.86
	2.63	0.67
	2.65	3.55
	0.85	2.12
	1.2	1.3
	0.86	12.24
	0.55	0.21
	1.75	1.08
	0.93	1.17
	0.63	0.62
	1.34	1.96
	0.57	1.07
	0.26	1.02
	1.01	0.74
	0.82	1.03
	1.17	1.1
	0.98	0.93
	0.18	2.21
	1	2.2
	0.5	2.35
	1.8	1.02
	2.25	1.21
	0.46	1.28
	0.98	1.76
	0.49	1.28
	0.76	0.84
	0.23	1.29
	0.56	0.67
	0.81	1.1
	0.94	1.47
	2.67	3.71
	0.73	2.08
	0.97	1.44
	1.11	0.73
	2.43	1.76
	1.87	3.51
	0.93	0.58
	14.7	0.7
	0.85	1.42
	0.71	2.63
	0.2	0.92
	0.86	2.4
	0.88	1.34
	0.97	1.71
	0.39	1.42
	0.79	0.93
	0.53	4.25
	1.65	0.29
	1	1.67
	0.85	2.21
	1.11	1.3
	1.13	1.14
	0.47	0.69
	0.39	2.13
	0.98	1.02
	0.47	1.36
	1.47	1.88
	0.7	1.49
	1.41	2.68
	1.02	0.88
	0.71	0.57
	0.5	0.51
	0.96	1.31
	0.71	1.83
	1.78	0.83
	1.04	8.18
	0.84	0.97
	0.52	0.71
	1.15	1.11
	0.61	1.01
	1.01	1.71
	0.9	0.95
	0.56	0.26
	0.25	0.97
	0.26	0.96
	1.03	1.19
	0.23	0.64
	0.27	1.22
	0.14	1.37
	1.71	2.58
	0.36	0.97
	0.42	1.12
	1.4	1.44
	0.9	25.25
	0.5	4.2
	0.7	2.05
	1.12	1.66
	0.37	0.72
	0.88	0.45
	0.53	1.49
	2.35	0.47
	0.82	0.74
	1.3	2.1
	0.86	0.6
	3.05	0.64
	0.59	1.29
	0.75	0.15
	0.16	2.04
	1.08	0.51
	0.59	1.39
	1.33	1.71
	0.43	1.49
	0.51	0.54
	0.92	2.61
	0.79	0.78
	0.94	5.28
	1.41	0.89
	2.42	0.77
	0.8	7.73
	1.28	0.52
	0.88	0.69
	1.73	1.36
	1.64	0.24
	0.96	0.17
	0.84	1.35
	0.23	1.26
	0.48	0.48
	1.17	1.48
	0.31	0.66
	0.28	1.19
	1.14	2.08
	0.93	1.22
	0.25	0.6
	3.29	1.86
	1.07	1.59
	2.24	1.43
	0.71	0.89
	1.34	1.36
	0.98	0.76
	0.23	0.71
	2.19	1.16
	0.66	1
	1.46	2.12
	0.77	0.38
	1.37	0.97
	0.56	2.43
	0.33	0.42
	1.08	1.63
	1.18	2.21
	1.14	0.15
	0.98	0.82
	1.01	0.53
	0.6	1.07
	0.92	3.02
	0.23	0.03
	0.3	0.8
	0.63	2.24
	1.28	0.72
	0.56	1.8
	0.76	2.21
	0.26	2.79
	0.72	1.32
	0.47	0.74
	2.99	0.73
	0.87	1.31
	0.76	1.42
	0.12	0.78
	0.74	0.78
	0.75	1.58
	0.68	0.72
	1.19	0.82
	8.28	1.97
	0.62	0.94
	0.88	1.09
	0.61	1.32
	1.75	1.89
	0.39	0.22
	0.5	1.11
	0.71	2.29
	0.74	0.71
	0.51	0.6
	0.37	0.85
	1.16	2.08
	0.69	0.48
	1.65	1
	0.14	0.83
	1.42	1.3
	0.43	1.35
	0.94	1.47
	1.06	2.08
	0.41	0.7
	0.02	1.62
	1.34	1.93
	1.33	1.86
	0.84	1.7
	0.58	0.54
	0.21	1.46
	0.39	0.89
	0.69	0.71
	1.31	0.5
	1.15	1.78
	0.13	0.99
	0.54	2.62
	0.58	0.78
	0.83	1.11
	0.67	1.14
	0.47	2.49
	0.99	1.29
	0.13	0.84
	0.54	1.35
	0.36	1.47
	0.91	0.59
	2.61	1.19
	0.54	0.62
	1.4	0.47
	0.65	0.81
	0.35	2.49
	0.96	0.48
	0.67	2.7
	0.96	0.26
	1.08	1.06
	0.97	0.35
	0.42	1.26
	0.8	1.24
	0.92	0.01
	0.9	1.5
	0.51	1.99
	1.01	0.67
	0.83	0.66
	1.02	0.62
	0.65	0.83
	0.58	1.06
	2.72	0.52
	0.38	0.65
	0.17	2.16
	1.43	3.85
	0.74	0.71
	1.01	0.61
	1.27	2.84
	0.29	0.03
	1.53	1.52
	0.85	1.16
	1.12	0.27
	0.08	1.54
	0.88	1.87
	3.48	0.01
	1	1.18
	0.75	0.88
	1.15	2.35
	0.93	0.62
	0.67	1.66
	0.89	0.79
	0.39	1.48
	0.56	3.06
	0.44	0.26
	0.92	1.87
	0.93	0.8
	0.53	1.4
	0.91	1.46
	2.31	1.34
	0.86	0.29
	0.93	0.48
	0.65	0.68
	1.18	0.27
	1.41	2.17
	0.72	1.61
	0.44	2.86
	1.42	1.1
	1.28	2.11
	0.67	1.14
	1.8	2.31
	1.22	0.96
	0.43	0.68
	1.05	0.78
	0.79	1.22
	0.8	1.69
	0.76	1.24
	0.27	0.48
	0.35	0.41
	0.17	5.76
	0.65	0.82
	1.61	0.07
	0.66	1.56
	0.87	2.28
	0.66	0.57
	1.54	1.91
	0.81	1.17
	1.02	0.85
	0.75	2.81
	0.81	1.18
	2.05	0.69
	0.69	1.05
	1.38	0.94
	1.28	0.97
	0.63	3.47
	1.04	1.59
	0.4	1.55
	0.88	1
	0.7	2.25
	1.31	1.23
	0.86	1.55
	1.09	0.8
	1.52	2.38
	0.79	1.35
	0.83	1.68
	0.64	1.54
	0.5	1.3
	1.34	1.29
	2.1	1.13
	0.76	0.24
	1.12	2.07
	0.97	1.48
	1.13	0.78
	1.17	0.64
	0.58	1.12
	0.92	0.4
	0.89	0.74
	0.76	1.84
	0.63	0.96
	1	0.98
	0.03	0.4
	0.77	1.44
	0.96	1.6
	0.74	0.62
	1	0.9
	0.54	0.68
	0.66	1.68
	0.79	1.05
	1.18	0.98
	1.18	2.87
	0.65	1.38
	0.38	1.82
	1.03	0.79
	0.63	1.68
	0.43	0.5
	0.74	0.81
	0.61	0.92
	0.95	0.71
	0.88	1.58
	0.73	1.33
	0.69	1.15
	1.23	0.91
	0.57	1.77
	0.65	0.52
	1.55	3.27
	1.01	0.58
	0.71	0.67
	0.83	0.28
	0.31	0.98
	0.11	0.46
	0.46	0.94
	0.76	2.45
	0.82	1.16
	1.06	0.78
	1.69	0.71
	0.78	1.23
	0.6	1.55
	1.59	1.03
	0.75	2.63
	0.4	1.1
	1.03	1.93
	1.06	1.24
	1.54	0.96
	0.95	0.61
	0.7	4.7
	1.71	2.78
	0.74	0.3
	1.16	1.1
	2.41	0.39
	0.96	1.63
	0.13	2.4
	1.09	0.89
	1.32	1.18
	0.39	0.71
	0.69	1
	2.22	0.8
	0.45	1.34
	1.05	0.54
	0.44	1.33
	5.07	0.47
	0.65	2.4
	0.07	2.25
	0.99	0.66
	2.02	1.79
	0.54	1.07
	1.5	0.93
	1.75	0.91
	0.41	0.6
	0.76	1.67
	0.85	2.1
	0.66	0.73
	0.43	0.41
	0.92	0.33
	1.02	18.29
	0.56	1.51
	0.71	0.34
	0.68	1.06
	1.61	0.7
	1.7	0.91
	1.73	2.78
	1.51	3.09
	0.44	0.23
	1.18	0.97
	3.16	1.35
	1.17	0.13
	0.39	0.91
	1.7	0.98
	0.24	1.57
	0.42	0.75
	0.99	0.64
	0.91	0.92
	0.78	1.84
	1.72	2.17
	0.48	1.17
	0.42	0.82
	0.18	0.51
	0.37	0.47
	1.66	2.27
	0.29	1.01
	1.03	1.84
	1.1	1.85
	0.47	2.21
	1.16	1.43
	0.26	1.3
	1	1.44
	1	4.61
	0.92	1.38
	1.31	1.08
	1.15	0.89
	0.77	0.98
	2.34	2.36
	0.98	1.4
	1.27	1.01
	0.54	1.7
	2.15	1.58
	0.62	0.04
	0.97	0.85
	1.88	2.39
	0.54	1.09
	2.3	1.91
	0.7	2.34
	0.1	0.97
	0.79	1.97
	0.61	4.94
	1.04	1.88
	0.13	1.15
	0.94	2.43
	0.02	0.9
	2.07	1.18
	0.37	2.39
	0.95	1.41
	0.36	2.34
	0.83	1.01
	0.93	0.78
	0.63	1.3
	2.11	0.45
	2.13	2.48
	1.59	1.24
	0.45	0.9
	1.27	0.95
	0.47	1.44
	3.6	1.04
	1.31	1.73
	0.32	0.79
	1.02	1.56
	0.96	1.46
	0.62	3.24
	0.16	1.08
	1.56	0.98
	0.53	1.23
	3.66	1.24
	1.51	1.17
	0.22	0.49
	0.64	0.7
	1.36	1.17
	0.48	1.89
	1.3	1.68
	1.67	1.93
	0.99	2.91
	1.13	1.42
	0.18	0.65
	0.44	1.11
	0.94	1.59
	2.16	1.23
	0.81	0.73
	0.72	0.7
	1.39	0.34
	2.49	1.61
	0.23	0.75
	0.72	0.99
	0.58	0.28
	0.24	2.43
	0.62	0.62
	1.39	1.28
	0.67	0.56
	0.92	1.74
	0.21	1.98
	1.44	1.61
	2.26	0.72
	1.06	2.33
	0.57	1.5
	0.66	1.52
	1.44	2.55
	1.6	1.1
	0.68	2.05
	2.11	0.68
	1.17	1.12
	0.29	1.12
	0.45	1.14
	0.94	2.01
	0.9	0.63
	0.9	321.04
	0.76	0.6
	0.79	1.52
	1.17	1.36
	4.89	1.7
	0.84	2.48
	0.95	1.52
	0.86	1.47
	0.95	1.07
	1.48	0.49
	1.26	1.58
	2.01	1.16
	0.93	1.58
	1.8	0.49
	0.56	0.54
	1.13	0.82
	0.13	0.94
	0.29	0.76
	1.15	1.47
	1	2.29
	0.58	2
	1.82	2.18
	0.9	0.8
	3.14	0.3
	0.82	0.88
	0.53	1
	0.63	1.26
	2.3	1.04
	0.44	0.58
	0.23	1.63
	1.53	1.48
	0.11	1.04
	0.73	1.61
	0.54	0.77
	0.81	1.49
	0.19	1.32
	0.65	2.87
	0.72	2.06
	0.66	1.57
	0.72	1.12
	1.06	0.84
	0.9	1.08
	1.85	1.28
	1.09	0.9
	0.68	1.49
	0.68	1.13
	0.49	1.99
	0.14	2.15
	1.18	1.24
	1.13	2.54
	3.13	1.39
	0.61	1.46
	0.63	3.65
	0.73	1.08
	0.68	2.69
	0.71	1.71
	0.99	0.92
	1.27	1.06
	2.78	1.31
	0.71	2.72
	0.78	1.57
	0.14	0.54
	1.03	0.7
	0.79	0.48
	0.14	1.05
	0.68	0.55
	1.69	1.32
	0.31	2.08
	0.17	0.66
	0.61	0.67
	0.39	0.87
	0.78	1.93
	1.67	1.66
	0.43	1.7
	0.84	0.88
	1.01	0.7
	0.52	0.59
	0.71	1.42
	1.02	5.6
	1.04	2.02
	0.86	2.15
	0.87	0.6
	0.76	2.41
	0.43	1.12
	1.35	1.23
	0.51	0.39
	0.26	1.74
	1.97	1.26
	1.39	2.61
	0.8	0.92
	0.87	1.57
	0.66	2.39
	1.62	1.28
	1.63	1.01
	0.55	2.17
	0.6	0.97
	1.21	1.15
	0.89	1.06
	1.09	0.22
	2.48	0.99
	0.16	1.2
	0.71	1.63
	1.49	1.21
	2.17	2.46
	0.77	0.6
	1.98	2.63
	1.5	1.51
	0.83	1.43
	0.98	0.56
	0.92	4.26
	3.25	2.05
	0.32	1.32
	0.86	1.27
	4.04	1.91
	0.68	1.66
	1.87	0.65
	0.56	1.83
	0.78	1.06
	0.09	2.27
	0.69	1.21
	0.58	1.14
	2.36	0.5
	0.74	2.82
	0.62	2.15
	1.22	1.31
	0.7	2.19
	1.29	0.46
	0.73	2.57
	0.74	0.6
	1.06	1.47
	1.32	1.51
	2	1.09
	0.91	0.43
	0.76	1.06
	0.78	0.7
	2	1.72
	2.41	0.64
	0.79	1.53
	1.38	0.21
	2.38	1.57
	3.23	1.9
	0.31	0.69
	2.03	1.15
	0.74	1.09
	0.67	1.8
	1.03	0.95
	0.65	0.73
	1.34	1.71
	0.34	0.79
	0.5	0.64
	2.92	0.95
	1.03	0.93
	1.15	3.34
	1.48	0.44
	1.03	2.63
	12.99	0.73
	1.26	2.12
	0.86	1.32
	1.64	1.06
	0.44	0.55
	0.82	3.07
	2.14	2.12
	1.89	2.09
	1.26	1.47
	0.68	1.4
	1.1	1.95
	0.9	1.7
	0.91	1.04
	1.14	1.03
	0.31	0.92
	0.93	0.91
	1.33	0.61
	0.91	1.5
	0.71	2.28
	0.09	2.12
	1.15	1.83
	0.85	0.83
	0.6	0.57
	1.21	1.08
	0.61	1.09
	0.09	3.74
	4.86	1.9
	1.07	0.46
	0.31	0.67
	0.57	2.89
	0.93	1.81
	0.85	1.14
	0.64	5.03
	0.88	0.93
	0.59	1.76
	0.52	1.81
	0.38	0.32
	0.56	2.07
	0.51	1.86
	1.58	2.27
	0.83	1.23
	0.76	0.64
	1.73	2.59
	0.82	0.68
	0.28	0.79
	1.56	1.48
	1.3	1.37
	2.49	5.64
	0.58	1.39
	1.07	1.51
	0.76	1.82
	1.1	1.85
	0.83	2.67
	1.29	3.62
	0.8	0.89
	0.63	0.47
	0.48	0.61
	0.6	0.99
	0.15	0.98
	2.01	2.16
	1.1	3.87
	0.7	0.48
	1.64	1.44
	1.34	1.74
	0.13	0.68
	2.07	1.43
	0.75	1.93
	1.17	0.8
	1.06	1.65
	1.05	3.14
	1.1	0.43
	0.74	1.37
	0.13	0.71
	1.43	1.73
	1.45	1.4
	0.79	0.88
	0.82	0.82
	0.96	0.22
	0.39	0.47
	1.53	0.92
	1.23	1.04
	0.69	1.08
	0.37	2.07
	0.45	1.22
	2.4	1.3
	0.45	0.55
	1.06	3.76
	0.43	1.49
	1.02	1.02
	0.46	2.84
	1.16	1.2
	1.12	0.46
	0.13	0.61
	0.98	2.47
	1	1.69
	0.36	0.84
	0.72	2.07
	1.16	0.71
	2.63	1.24
	1.29	0.85
	0.44	3.16
	0.4	0.46
	0.9	1.21
	0.56	1.52
	3.07	1.34
	1.11	1.06
	0.43	1.39
	0.76	1.12
	1	2.75
	0.71	1.19
	1.33	1.6
	1.37	1.28
	1.49	0.64
	0.89	0.86
	0.97	2.19
	0.96	2.87
	0.45	1.17
	0.95	0.56
	2.39	1.68
	0.93	2.02
	1.01	1.21
	1.04	1.85
	0.47	1.4
	0.11	0.57
	0.59	0.18
	1.77	1.18
	10.06	0.88
	0.44	1.15
	1.25	1.11
	0.14	4.21
	0.34	0.96
	0.54	1.57
	0.55	2.37
	0.15	0.9
	0.38	1.01
	0.32	2.08
	1.31	0.99
	1.72	1
	1.69	0.93
	0.81	0.76
	1.93	3.77
	1.21	1.43
	1.43	0.84
	0.48	2.77
	1.14	1.87
	1.28	1.81
	1.31	1.51
	0.72	0.97
	0.36	1.55
	0.46	1.73
	0.14	1.97
	3.02	0.2
	1.42	2.25
	0.56	3.46
	0.6	1.04
	0.72	1.3
	1.51	0.73
	0.83	2.79
	2.4	0.8
	1.84	1.76
	1.46	0.84
	1.51	3.45
	0.24	2.15
	0.83	3.06
	0.81	0.65
	1.3	1.74
	0.17	1.22
	0.95	0.26
	1.82	2.09
	1.55	1.93
	0.92	1.73
	0.43	0.42
	0.2	0.45
	0.63	1.78
	0.3	1.34
	1.19	0.54
	0.69	1.66
	0.54	1.65
	0.98	2.05
	0.36	2.18
	0.15	1.17
	2.83	1.85
	0.81	0.94
	0.88	1.22
	0.9	2.57
	1.29	0.71
	0.73	1.42
	1.23	2.13
	0.8	1.82
	0.6	0.85
	0.66	0.01
	0.82	0.66
	0.89	1.83
	0.91	1.33
	1.74	0.81
	0.6	1.6
	0.08	0.67
	0.36	5.94
	1.17	1.07
	0.61	1.11
	0.85	1.56
	0.77	1.47
[truncated: 7,624 more rows]

## Sheet: Fig 7 D,E,F
Fig. 7A: Reported in S1 Table				Fig. 7C: Reported in S3 Table				Fig. 7D:		+Cys			+GSH				Fig. 7E:		Ambient			5% CO2				Fig. 7F:		Ambient			5% CO2
									met2∆	7.43	6.37	4.63	60.94	59.65	58.79			H99	452	461	439	431	432	431			H99	915	933	879	1222	1264	1200
									met3∆	4.79	4.87	4.01	7.68	5.87	5.22			gsh2∆	490	473	505	768	672	753			ypk1∆	4159	3947	6187	3799	3993	4231
									met5∆	3.11	3.51	2.93	58.95	59.75	82.77												gcs1∆	1800	1556	1518	6548	5997	5328
									met10∆	6.4	5.74	5.79	16.02	10.65	12.96						p-value
									cys4∆	2.15	2.35	3.19	37.75	36.38	42.6			H99 Ambient vs. H99 5% CO2			0.960257									p-value
									gsh1∆	1.6	1.34	1.9	13.72	9.9	17.57			H99 Ambient vs. gsh2∆ Ambient			0.54959						H99 Ambient vs. H99 5% CO2			0.999976
									gsh2∆	6.19	5.62	8.39	23.31	22.13	27.56			H99 Ambient vs. gsh2∆ 5% CO2			1e-05						H99 Ambient vs. gcs1∆ Ambient			0.916352
																		H99 5% CO2 vs. gsh2∆ Ambient			0.181924						H99 Ambient vs. gcs1∆ 5% CO2			2e-06
																		H99 5% CO2 vs. gsh2∆ 5% CO2			6e-06						H99 Ambient vs. ypk1∆ Ambient			4.2e-05
																		gsh2∆ Ambient vs. gsh2∆ 5% CO2			3e-05						H99 Ambient vs. ypk1∆ 5% CO2			0.000372
																											H99 5% CO2 vs. gcs1∆ Ambient			0.999673
																											H99 5% CO2 vs. gcs1∆ 5% CO2			5e-06
																											H99 5% CO2 vs. ypk1∆ Ambient			0.000102
																											H99 5% CO2 vs. ypk1∆ 5% CO2			0.001033
																											gcs1∆ Ambient vs. gcs1∆ 5% CO2			1.2e-05
																											gcs1∆ Ambient vs. ypk1∆ Ambient			0.000328
																											gcs1∆ Ambient vs. ypk1∆ 5% CO2			0.004001
																											gcs1∆ 5% CO2 vs. ypk1∆ Ambient			0.321983
																											gcs1∆ 5% CO2 vs. ypk1∆ 5% CO2			0.01955
																											ypk1∆ Ambient vs. ypk1∆ 5% CO2			0.880759
